# Supplementary material for: Polymorphisms in genes of melatonin biosynthesis and signaling support the light-at-night hypothesis for breast cancer
Source: Eur J Epidemiol. 2023 Oct 3;38(10):1053–68. doi: 10.1007/s10654-023-01048-7 (PMC10570222; doi:10.1007/s10654-023-01048-7)
Supplement: Supplementary file 1 — Supplementary file1 (XLSX 20 KB) [file 10654_2023_1048_MOESM1_ESM.xlsx]

## Sheet: Info
	Supplementary table S1
	Article title:	Polymorphisms in genes of melatonin biosynthesis and signaling support the light-at-night hypothesis for breast cancer
	Journal name:	European Journal of Epidemiology
	Author names:	Katharina Wichert, Reiner Hoppe, Katja Ickstadt, Thomas Behrens, Stefan Winter, Robert Herold, Claudia Terschüren, Wing-Yee Lo, Pascal Guénel, Thérèse Truong, Manjeet K. Bolla, Qin Wang, Joe Dennis, Kyriaki Michailidou, Michael Lush, Irene L. Andrulis, Hermann Brenner, Jenny Chang-Claude, Angela Cox, Simon S. Cross, Kamila Czene, Mikael Eriksson, Jonine D. Figueroa, Montserrat García-Closas, Mark…
	Corresponding author:	Katharina Wichert Institute for Prevention and Occupational Medicine of the German Social Accident Insurance, Institute of the Ruhr-University Bochum (IPA), Bochum, Germany katharina.wichert@dguv.de

## Sheet: Table S1
Supplementary table S1: Study characteristics of the included studies from the BCAC data base.
Study	Abbreviation	Country	Study design	Case definition	Number of cases*	Number of controls*	Mean reference age in years for cases* (standard deviation)	Mean reference age in years for controls* (standard deviation)	References
Australian Breast Cancer Family Study	ABCFS	Australia	Population-based case-control study	All cases diagnosed < age 40 plus a random sample of those diagnosed ages 40-59 from cancer registries in Victoria and New South Wales, plus a limited number diagnosed aged 60-69; cases living in Melbourne recruited from 1992-99 and in Sydney from 1993-98.	770	492	39.6 (6.7)	41.9 (9.4)	Dite, G.S. et al. Familial risks, early-onset breast cancer, and BRCA1 and BRCA2 germline mutations. J. Natl. Cancer Inst., 95, 448-57 (2003).
CECILE Breast Cancer Study	CECILE	France	Population-based case-control study	All incident cases of breast cancer diagnosed in 2005-2007 among women <75 years of age and residing in Ille-et-Vilaine or Côte d'Or. Cases were recruited from the main cancer treatment center (Centre Eugène-Marquis in Rennes and Centre Georges-François-Leclerc in Dijon) and from private or public hospitals in each area.	1.016	994	54.4 (10.6)	54.7 (11.0)	Menegaux F, Truong T, Anger A, Cordina-Duverger E, Lamkarkach F, Arveux P, Kerbrat P, Fevotte J, Guenel P: Night work and breast cancer: a population-based case-control study in France (the CECILE study). Int J Cancer 2013, 132(4):924-931.
ESTHER Breast Cancer Study	ESTHER	Germany	Population-based case-control study	Statewide recruitment of breast cancer cases in all hospitals in Saarland/Germany in 2001-2003.	475	502	60.6 (8.8)	62.3 (7.2)	Widschwendter M, Apostolidou S, Raum E, Rothenbacher D, Fiegl H, Menon U, Stegmaier C, Jacobs IJ, Brenner H. Epigenotyoing in peripheral blood cell DNA and breast cancer risk: a proof of principle study. PloS ONE 2008;3:e2656.
Gene Environment Interaction and Breast Cancer in Germany	GENICA	Germany	Population-based case-control study	Incident breast cancer cases enrolled between 2000 and 2004 from the Greater Bonn area (by of the hospitals within the study region); all enrolled within 6 months of diagnosis.	465	427	57.0 (10.9)	57.3 (11.8)	Pesch, B. et al. Factors modifying the association between hormone –replacement therapy and breast cancer risk. Eur. J. Epidemiol., 20:699-711 (2005). Justenhoven,C. et al. The CYP1B1_1358_GG genotype is associated with estrogen receptor-negative breast cancer. Breast Cancer Res Treat. 111, 171-177 (2008).
Mammary Carcinoma Risk Factor Investigation	MARIE	Germany	Population-based case-control study	Incident cases diagnosed from 2001-2005 in the study region Hamburg in Northern Germany, and from 2002-2005 in the study region Rhein-Neckar-Karlsruhe in Southern Germany.	1.816	1.778	62.2 (6.2)	61.8 (6.1)	Flesch-Janys, D et al.Risk of different histological types of postmenopausal breast cancer by type and regimen of menopausal hormone therapy Int J Cancer. 2008 Aug 15;123(4):933-41.
Montreal Gene-Environment Breast Cancer Study	MTLGEBCS	Canada	Population-based case-control study	All cases are postmenopausal women (47-75 years) living in Montreal with a primary invasive breast cancer and with no previous occurrence of any type of cancer. All cases were identified from 2007 to 2010 in 15 of 16 Montreal hospitals that treat breast cancer.	408	360	61.8 (6.4)	61.5 (6.2)
Nashville Breast Health Study	NBHS	USA	Population-based case-control study	Through a rapid case-ascertainment system, we identified newly-diagnosed breast cancer cases through the Tennessee State Cancer Registry and five major hospitals in the city that provide medical care for breast cancer patients. Eligible cases were women diagnosed with invasive breast cancer or ductal carcinoma in situ, who were between the ages of 25 and 75, had no prior history of cancer other t…	125	118	52.6 (11.0)	52.5 (10.7)	Zheng W, Long J, Gao YT, Li C, Zheng Y, Xiang YB, Wen W, Levy S, Deming SL, Haines JL, Gu K, Fair AM, Cai Q, Lu W, Shu XO. Genome-wide association study identifies a new breast cancer susceptibility locus at 6q25.1. Nature Genetics 41(3):324-8, 2009. PMCI.
Ontario Familial Breast Cancer Registry	OFBCR	Canada	Population-based familial case-control study	Cases diagnosed between 1 Jan 1996-31 Dec 1998 were identified from the Ontario Cancer Registry which registers >97% of all cases residing in the province at the time of diagnosis. All women with invasive breast cancer aged 20–54 years who met the OFBCR definition for high genetic risk (family history of specific cancers particularly breast and ovarian, early onset disease, Ashkenazi ethnicity or…	1.056	495	53.3 (10.4)	52.0 (9.2)	John,E.M. et al. The Breast Cancer Family Registry: an infrastructure for cooperative multinational, interdisciplinary and translational studies of the genetic epidemiology of breast cancer. Breast Cancer Res 6, R375-R389 (2004).
NCI Polish Breast Cancer Study	PBCS	Poland	Population-based case-control study	Incident cases from 2000-2003 identified through a rapid identification system in participating hospitals covering ~ 90% of all eligible cases, and cancer registries in Warsaw and Łódź covering 100% of all eligible cases.	519	424	56.3 (10.0)	56.3 (9.9)	Garcia-Closas, M. et al. Polymorphisms in DNA double-strand break repair genes and risk of breast cancer: two population-based studies in USA and Poland, and meta-analyses. Hum. Genet, 119, 376-88 (2006).
Karolinska Mammography Project for Risk Prediction of Breast Cancer - prevalent cases	pKARMA	Sweden	Case-control study	Incident cases from Jan 2001 – Dec 2008 from the Stockholm/Gotland area. Identified through the Stockholm breast cancer registry.	5.335	5.226	58.2 (10.0)	53.3 (9.5)	unpublished
Singapore and Sweden Breast Cancer Study	SASBAC	Sweden	Population-based case-control study	Incident cases from October 1993 to March 1995 identified via the 6 regional cancer registries in Sweden, to which reporting is mandatory.	1.148	1.378	63.1 (6.4)	63.3 (6.3)	Wedren, S. et al. Oestrogen receptor alpha gene haplotype and postmenopausal breast cancer risk: a case control study. Breast Cancer Res., 6, R437-49 (2004).
Sheffield Breast Cancer Study	SBCS	UK	Hospital-based case-control study**	Women with pathologically confirmed breast cancer recruited from surgical outpatient clinics at the Royal Hallamshire Hospital, Sheffield, 1998 – 2005; cases are a mixture of prevalent and incident disease	818	840	59.3 (12.1)	57.5 (5.7)	MacPherson,G. et al. Association of a common variant of the CASP8 gene with reduced risk of breast cancer. Journal of the National Cancer Institute 96, 1866-1869 (2004). Rafii,S. et al. A potential role for the XRCC2 R188H polymorphic site in DNA-damage repair and breast cancer. Human Molecular Genetics 11, 1433-1438 (2002).
Study of Epidemiology and Risk factors in Cancer Heredity	SEARCH	UK	Population-based case-control study	2 groups of cases identified through East Anglian Cancer Registry; 1) prevalent cases diagnosed 1991-1996 under 55 years of age at diagnosis, recruited 1996-2002; 2) incident cases diagnosed since 1996 under 70 years of age at diagnosis, recruited 1996-present.	8.682	8.064	54.4 (9.1)	57.8 (8.6)	Lesueur, F. et al. Allelic association of the human homologue of the mouse modifier Ptprj with breast cancer. Hum. Mol. Genet., 14, 2349-56 (2005).
IHCC-Szczecin Breast Cancer Study	SZBCS	Poland	Hospital-based case-control study**	Prospectively ascertained cases of invasive breast cancer patients diagnosed at the Regional Oncology Hospital (Szczecin) in the years 2002, 2003, 2006 and 2007 or the University Hospital from 2002 to 2007 in Szczecin, West-Pomerania, Poland. Patients with pure intraductal or intralobular cancer were excluded (DCIS or LCIS) but patients with DCIS with micro-invasion were included.	359	315	56.0 (10.8)	57.4 (9.6)	Jakubowska A, Cybulski C, Szymańska A, Huzarski T, Byrski T, Gronwald J, Debniak T, Górski B, Kowalska E, Narod SA, Lubiński J. BARD1 and breast cancer in Poland. Breast Cancer Res Treat. 2008 Jan;107(1):119-22. Jakubowska A, Jaworska K, Cybulski C, Janicka A, Szymańska-Pasternak J, Lener M, Narod SA, Lubiński J; IHCC-Breast Cancer Study Group. Do BRCA1 modifiers also affect the risk of breast ca…
* in the study population after exclusion of individual participants that did not meet our criteria for analysis
** included controls are population-based
