# Supplementary material for: Polymorphisms in genes of melatonin biosynthesis and signaling support the light-at-night hypothesis for breast cancer
Source: Eur J Epidemiol. 2023 Oct 3;38(10):1053–68. doi: 10.1007/s10654-023-01048-7 (PMC10570222; doi:10.1007/s10654-023-01048-7)
Supplement: Supplementary file 2 — Supplementary file2 (XLSX 30 KB) [file 10654_2023_1048_MOESM2_ESM.xlsx]

## Sheet: Info
	Supplementary table S2
	Article title:	Polymorphisms in genes of melatonin biosynthesis and signaling support the light-at-night hypothesis for breast cancer
	Journal name:	European Journal of Epidemiology
	Author names:	Katharina Wichert, Reiner Hoppe, Katja Ickstadt, Thomas Behrens, Stefan Winter, Robert Herold, Claudia Terschüren, Wing-Yee Lo, Pascal Guénel, Thérèse Truong, Manjeet K. Bolla, Qin Wang, Joe Dennis, Kyriaki Michailidou, Michael Lush, Irene L. Andrulis, Hermann Brenner, Jenny Chang-Claude, Angela Cox, Simon S. Cross, Kamila Czene, Mikael Eriksson, Jonine D. Figueroa, Montserrat García-Closas, Mark…
	Corresponding author:	Katharina Wichert Institute for Prevention and Occupational Medicine of the German Social Accident Insurance, Institute of the Ruhr-University Bochum (IPA), Bochum, Germany katharina.wichert@dguv.de

## Sheet: Table S2
Supplementary table S2: Overview of individual SNPs analyzed for breast-cancer risk and their characteristics in the study population.
SNP	Chromosome, position (GRCh38.p13), and referent/variant alleles	Nearest gene	Genotype frequencies			MAF in controls	Missing values (n (%))	p-value for HWE in controls	Cochran's Qa
			homozygous referent (n)	heterozygous (n)	homozygous variant (n)				heterozygous Q	heterozygous p-value	homozygous variant Q	homozygous variant p-value
rs10116162	chr9:91426574: A:G	NFIL3	22777	16955	3085	0.27	1,588 (3.6)	0.475347	25.4746	0.0199809	9.3377	0.746987
rs1018584	chr9:74523330: C:A	RORB	18880	20069	5445	0.35	11 (0.0)	0.400451	8.58542	0.803485	7.12836	0.895416
rs10217741	chr9:74497243: A:C	RORB	17533	19207	5867	0.36	1,798 (4.0)	0.0372679	6.72325	0.915845	6.96854	0.903766
rs10765576	chr11:92973778: G:A	MTNR1B	14023	21747	7532	0.42	1,103 (2.5)	<0,0001	14.6615	0.328958	61.8163	<0.0001
rs10781247	chr9:74659099: A:G	RORB	37314	6786	304	0.08	1 (0.0)	0.451254	10.9767	0.612773	11.3492	0.581591
rs10851685	chr15:60563001: A:T	RORA	33508	10109	784	0.13	4 (0.0)	0.2438	14.9283	0.311849	8.81741	0.786589
rs10857561	chr10:48400595: G:A	MAPK8	18931	19982	5485	0.35	7 (0.0)	0.331479	5.79947	0.953147	15.9736	0.250559
rs10869418	chr9:74540466: T:A	RORB	28469	14125	1809	0.2	2 (0.0)	0.522035	24.8944	0.0238323	10.0947	0.68617
rs10869433	chr9:74653750: C:A	RORB	30430	12619	1356	0.17	0 (0.0)	0.26506	7.27402	0.887483	9.97143	0.696269
rs10869435	chr9:74661165: A:T	RORB	12245	22081	10077	0.48	2 (0.0)	0.919567	21.957	0.056031	19.8971	0.0978053
rs10879357	chr12:72020783: G:A	TPH2	16595	20985	6809	0.39	16 (0.0)	0.584112	9.50177	0.73408	9.09678	0.765595
rs10991925	chr9:91415358: A:G	NFIL3	24563	16844	2997	0.25	1 (0.0)	0.181789	16.2339	0.236731	8.89851	0.780565
rs11024449	chr11:18036338: G:A	TPH1	24672	16684	3048	0.26	1 (0.0)	0.0124917	19.8048	0.100185	5.65197	0.957908
rs11144039	chr9:74654144: A:G	RORB	37906	6223	264	0.08	12 (0.0)	0.605165	11.9666	0.530382	16.1972	0.238643
rs11144064	chr9:74686388: G:A	RORB	42392	1987	25	0.02	1 (0.0)	0.672366	23.2578	0.0386851	3.05003	0.997748
rs11179065	chr12:72027721: G:A	TPH2	40706	3618	81	0.04	0 (0.0)	0.475418	11.1849	0.59533	4.15574	0.989419
rs11238134	chr7:50475229: C:A	DDC	19589	19761	5049	0.34	6 (0.0)	0.909119	14.017	0.372646	17.6767	0.170186
rs1157384	chr9:74643866: A:G	RORB	16188	21210	7005	0.4	2 (0.0)	0.47963	17.739	0.167682	18.208	0.149782
rs11721818	chr4:186556166: T:A	MTNR1A	17658	20656	6090	0.37	1 (0.0)	0.569937	8.88877	0.781291	29.6481	0.00529128
rs11913721	chr22:21855846: A:C	MAPK1	15408	20782	7453	0.41	762 (1.7)	0.0118519	24.1959	0.029375	19.9605	0.0961997
rs12045886	chr1:151809614: A:G	RORC	23565	17640	3197	0.27	3 (0.0)	0.443857	26.0162	0.016916	12.4287	0.492842
rs12101954	chr15:66501339: C:G	RPL4/MAP2K1	23985	17225	3185	0.27	10 (0.0)	0.833425	12.2558	0.506784	14.4652	0.341916
rs12229394	chr12:71999134: G:A	TPH2	23708	17350	3205	0.27	142 (0.3)	0.946733	11.7016	0.552252	10.6513	0.640004
rs12443044	chr15:60594617: T:A	RORA	23058	17756	3590	0.28	1 (0.0)	0.92343	12.0142	0.526481	10.1646	0.680418
rs12459940	chr19:4118873: A:G	MAP2K2	21782	18639	3975	0.3	9 (0.0)	0.910185	10.1338	0.682958	13.6875	0.396216
rs12941497	chr17:40099341: G:A	NR1D1	23915	17326	3149	0.27	15 (0.0)	0.236349	22.2957	0.0509459	11.6204	0.558992
rs13297268	chr9:91425859: G:A	NFIL3	38597	5611	197	0.07	0 (0.0)	0.534767	13.016	0.446578	7.79521	0.856681
rs1347069	chr15:66434031: G:A	MAP2K1	23990	17113	3156	0.27	146 (0.3)	0.711539	11.6903	0.553184	15.0175	0.306264
rs13515	chr22:21761597: G:A	MAPK1	29463	13357	1546	0.19	39 (0.1)	0.408799	10.9983	0.610964	15.0542	0.303979
rs1386483	chr12:72018714: G:A	TPH2	18402	20273	5727	0.36	3 (0.0)	0.763157	12.552	0.482978	7.32089	0.884866
rs1386489	chr12:71955510: A:G	TPH2	31858	11410	1020	0.15	117 (1.3)	0.408027	15.3885	0.283729	11.6285	0.55832
rs1386492	chr12:71968485: A:G	TPH2	30111	12878	1414	0.17	2 (0.0)	0.139046	11.7815	0.545637	17.4106	0.181208
rs14303	chr15:66490923: C:A	MAP2K1	24587	16123	2933	0.25	762 (1.7)	<0,0001	21.0576	0.0717972	5.35977	0.966396
rs1470747	chr7:50559312: G:A	DDC	25045	16646	2708	0.25	6 (0.0)	0.950278	20.2218	0.0898172	24.2241	0.0291298
rs1473473	chr12:72010598: A:G	TPH2	30176	12850	1374	0.17	5 (0.0)	0.256497	20.2942	0.088114	14.4496	0.342961
rs1487276	chr12:72011279: G:A	TPH2	30186	12846	1373	0.17	0 (0.0)	0.268412	20.4907	0.0836321	14.1443	0.363762
rs1487281	chr12:71986242: A:C	TPH2	32022	11296	1020	0.15	67 (0.2)	0.213187	14.9255	0.312029	12.7449	0.467702
rs1549854	chr15:66404397: C:A	MAP2K1	11312	22081	11002	0.49	10 (0.0)	0.874452	14.1357	0.364354	16.4651	0.224923
rs16942767	chr15:60569169: G:A	RORA	40711	3606	87	0.04	1 (0.0)	0.931265	18.8375	0.128229	8.91172	0.779578
rs16942772	chr15:60574930: C:A	RORA	40706	3611	88	0.04	0 (0.0)	0.725999	21.8107	0.0583659	6.88066	0.908196
rs17060398	chr9:74657380: G:A	RORB	37925	6216	264	0.08	0 (0.0)	0.601168	11.5268	0.566776	16.3789	0.229275
rs17110627	chr12:71996615: G:A	TPH2	25406	16376	2623	0.25	0 (0.0)	0.965357	12.5279	0.484899	9.13111	0.762971
rs17237290	chr15:60579671: A:G	RORA	40582	3720	101	0.04	2 (0.0)	0.686497	19.8006	0.100296	5.98821	0.946581
rs17270188	chr15:60507710: A:G	RORA	16565	21082	6755	0.39	3 (0.0)	0.823622	10.4636	0.655659	13.8279	0.386076
rs17303055	chr15:60605180: T:A	RORA	39959	4320	126	0.05	0 (0.0)	0.986941	20.8748	0.0754429	7.59956	0.868675
rs17303062	chr15:60606270: A:G	RORA	39950	4328	126	0.05	1 (0.0)	0.984694	20.5398	0.0825448	7.59833	0.868748
rs17821572	chr22:21821696: A:G	MAPK1	41304	3032	65	0.04	4 (0.0)	0.394393	22.1623	0.052898	6.40641	0.930104
rs1823059	chr19:4115995: G:A	MAP2K2	26172	15830	2402	0.23	1 (0.0)	0.608941	7.18	0.892639	13.7395	0.392445
rs1869486	chr15:60502608: G:A	RORA	28887	13819	1697	0.19	2 (0.0)	0.360528	23.2187	0.0391253	20.2554	0.0890218
rs1979013	chr19:4098949: G:A	MAP2K2	26893	15329	2168	0.22	15 (0.0)	0.812687	20.1448	0.0916587	12.0189	0.526099
rs2071427	chr17:40098239: G:A	NR1D1	23843	17317	3231	0.27	14 (0.0)	0.947751	9.24328	0.754331	8.8135	0.786879
rs2071570	chr17:40100837: C:A	NR1D1	26870	15334	2170	0.22	31 (0.1)	0.400039	31.2937	0.00305356	12.8097	0.462614
rs2113943	chr15:60603437: A:G	RORA	16082	21203	7110	0.4	10 (0.0)	0.714886	10.9287	0.616792	13.4811	0.411372
rs2129575	chr12:71946293: C:A	TPH2	26000	15909	2493	0.24	3 (0.0)	0.125951	9.34895	0.746108	9.38293	0.743447
rs2171363	chr12:71966484: G:A	TPH2	15094	21467	7840	0.42	4 (0.0)	0.175105	13.5626	0.405355	10.8456	0.623747
rs2266967	chr22:21802500: A:C	MAPK1	11442	22051	10905	0.49	7 (0.0)	0.222659	9.99029	0.694728	21.1794	0.0694543
rs2269457	chr17:40098436: A:G	NR1D1	25429	16370	2600	0.24	6 (0.0)	0.923849	14.159	0.362744	8.31847	0.822251
rs2289162	chr15:60590400: A:T	RORA	39968	4308	126	0.05	3 (0.0)	0.97768	20.8193	0.076581	6.2243	0.937607
rs2289163	chr15:60590769: A:C	RORA	39952	4324	128	0.05	1 (0.0)	0.962653	22.1308	0.0533685	6.50397	0.925876
rs2289858	chr19:4102625: A:G	MAP2K2	38295	5737	224	0.07	149 (0.3)	0.484133	18.411	0.14253	7.60243	0.868503
rs2454436	chr3:12588387: A:G	RAF1	27345	14973	2082	0.21	5 (0.0)	0.539453	6.77827	0.913213	8.87468	0.782341
rs2876981	chr22:21851322: A:C	MAPK1	17349	20858	6173	0.37	25 (0.1)	0.440327	14.9209	0.312317	12.7288	0.468969
rs350886	chr19:4090115: G:A	MAP2K2	19734	19779	4857	0.33	35 (0.1)	0.790774	13.8651	0.383413	11.7107	0.551495
rs350913	chr19:4096781: G:A	MAP2K2	16196	21181	6971	0.39	57 (0.1)	0.302986	14.3211	0.351628	14.433	0.344074
rs3729931	chr3:12585017: G:A	RAF1	18345	20423	5634	0.36	3 (0.0)	0.331501	10.5584	0.647761	9.19244	0.758259
rs3743266	chr15:60489314: A:G	RORA	20623	19183	4523	0.32	76 (0.2)	0.996874	12.2691	0.505708	19.5627	0.106663
rs3811418	chr1:151832573: A:G	RORC	33944	9777	681	0.13	3 (0.0)	0.919417	6.81119	0.911618	8.07118	0.838932
rs3828057	chr1:151807701: G:A	RORC	13180	22042	9182	0.46	1 (0.0)	0.995319	11.4761	0.570995	9.292	0.75055
rs4376556	chr9:74500765: G:A	RORB	19799	19634	4969	0.33	3 (0.0)	0.599921	10.7309	0.633346	7.33948	0.88382
rs4525614	chr19:4115686: G:A	MAP2K2	38720	5454	211	0.07	20 (0.0)	0.151984	14.8868	0.314476	5.75469	0.954627
rs4589882	chr3:23959005: G:A	NR1D2	24932	16661	2806	0.25	6 (0.0)	0.769559	11.3772	0.57925	2.98732	0.99798
rs4753426	chr11:92968430: A:G	MTNR1B	12139	22235	10024	0.47	7 (0.0)	0.394895	8.43789	0.813949	18.4934	0.139669
rs4760751	chr12:71984138: G:A	TPH2	32029	11358	1018	0.15	0 (0.0)	0.333632	14.9549	0.310175	12.1044	0.519102
rs4760816	chr12:71978821: A:G	TPH2	15098	21477	7827	0.42	3 (0.0)	0.3159	11.9565	0.531213	10.1213	0.683986
rs5755694	chr22:21846241: G:A	MAPK1	12232	22012	10160	0.48	1 (0.0)	0.153047	9.16098	0.760679	16.0091	0.248637
rs6494573	chr15:66443213: A:G	MAP2K1	37918	6167	233	0.07	87 (0.2)	0.329059	12.5542	0.482801	6.54626	0.923998
rs6820205	chr4:186543713: G:A	MTNR1A	38466	5702	233	0.07	4 (0.0)	0.112192	14.1346	0.364431	6.37952	0.931244
rs7021746	chr9:91413979: G:A	NFIL3	25237	16405	2739	0.24	24 (0.1)	0.318765	18.2065	0.149835	10.424	0.658946
rs7026487	chr9:74490775: A:T	RORB	18816	20112	5467	0.35	10 (0.0)	0.689729	9.9436	0.698539	9.40522	0.741697
rs7032571	chr9:91428391: A:G	NFIL3	30876	12264	1263	0.16	2 (0.0)	0.497619	5.85462	0.951284	11.579	0.562434
rs7075976	chr10:48406234: A:G	MAPK8	13798	21679	8734	0.44	194 (0.4)	0.44249	7.44355	0.877871	14.5223	0.338113
rs7182853	chr15:66469947: A:G	MAP2K1	19311	19861	5231	0.34	2 (0.0)	0.94704	18.4695	0.140492	14.6415	0.330268
rs7258366	chr19:4114417: G:A	MAP2K2	28722	14008	1675	0.19	0 (0.0)	0.599572	9.4909	0.734941	10.295	0.669652
rs7299582	chr12:71962534: A:G	TPH2	31990	11357	1017	0.15	41 (0.1)	0.362272	14.7194	0.325197	12.544	0.483621
rs7300641	chr12:71974791: C:A	TPH2	30134	12838	1410	0.17	23 (0.1)	0.119457	11.4142	0.576157	19.2116	0.116687
rs743409	chr22:21774926: G:A	MAPK1	11601	22042	10758	0.49	4 (0.0)	0.227079	13.125	0.4382	22.3128	0.0507006
rs7869771	chr9:91418345: A:C	NFIL3	24563	16851	2987	0.25	4 (0.0)	0.214589	17.0961	0.19495	9.15793	0.760914
rs8033552	chr15:60551386: G:A	RORA	29843	13094	1467	0.18	1 (0.0)	0.772497	26.1799	0.0160794	24.8318	0.0242867
rs930707	chr7:50551980: G:A	DDC	42838	1554	12	0.01	1 (0.0)	0.980565	5.55311	0.960918	53.9424	<0.0001
rs9310725	chr3:23989599: A:G	NR1D2	26178	15801	2424	0.23	2 (0.0)	0.739312	8.33738	0.820947	4.4896	0.984782
rs9340	chr22:21761064: G:A	MAPK1	15427	21526	7445	0.41	7 (0.0)	0.757756	21.1295	0.0704071	21.3149	0.0669297
rs9607272	chr22:21782109: A:C	MAPK1	26114	15852	2430	0.23	9 (0.0)	0.985186	18.5658	0.137193	12.5432	0.483681
rs9610375	chr22:21832804: C:A	MAPK1	13054	22034	9309	0.46	8 (0.0)	0.722108	18.066	0.155029	25.2748	0.0212366
rs9610417	chr22:21845681: G:A	MAPK1	26138	15836	2400	0.23	31 (0.1)	0.83114	18.0615	0.1552	11.471	0.571423
rs9610487	chr22:21859680: A:G	MAPK1	25304	16412	2688	0.24	1 (0.0)	0.984542	20.0327	0.0943967	11.5375	0.565887
rs9809501	chr3:12614190: A:C	RAF1	35645	8272	479	0.1	9 (0.0)	0.866644	12.8749	0.457522	6.49778	0.926149
rs9849171	chr3:12581124: G:C	MKRN2/RAF1	18307	20443	5654	0.36	1 (0.0)	0.39364	16.6547	0.215576	11.569	0.563265
MAF – minor allele frequency; HWE – Hardy Weinberg Equilibrium
Chromosome and position (GRCh38.p13): For example, chr9:91426574: A:G indicates chromosome 9, base pair location 91426574, referent allele A, variant allele G
a Cochran's Q for effect estimates adjusted for reference age and 8 prinicpal components
