# Supplementary material for: Polymorphisms in genes of melatonin biosynthesis and signaling support the light-at-night hypothesis for breast cancer
Source: Eur J Epidemiol. 2023 Oct 3;38(10):1053–68. doi: 10.1007/s10654-023-01048-7 (PMC10570222; doi:10.1007/s10654-023-01048-7)
Supplement: Supplementary file 3 — Supplementary file3 (XLSX 43 KB) [file 10654_2023_1048_MOESM3_ESM.xlsx]

## Sheet: Info
	Supplementary table S3
	Article title:	Polymorphisms in genes of melatonin biosynthesis and signaling support the light-at-night hypothesis for breast cancer
	Journal name:	European Journal of Epidemiology
	Author names:	Katharina Wichert, Reiner Hoppe, Katja Ickstadt, Thomas Behrens, Stefan Winter, Robert Herold, Claudia Terschüren, Wing-Yee Lo, Pascal Guénel, Thérèse Truong, Manjeet K. Bolla, Qin Wang, Joe Dennis, Kyriaki Michailidou, Michael Lush, Irene L. Andrulis, Hermann Brenner, Jenny Chang-Claude, Angela Cox, Simon S. Cross, Kamila Czene, Mikael Eriksson, Jonine D. Figueroa, Montserrat García-Closas, Mark…
	Corresponding author:	Katharina Wichert Institute for Prevention and Occupational Medicine of the German Social Accident Insurance, Institute of the Ruhr-University Bochum (IPA), Bochum, Germany katharina.wichert@dguv.de

## Sheet: Table S3a - OR analysis
Supplementary table S3a: Main analysis for breast-cancer risk association: Odds ratios (OR), 95% confidence intervals (CI), and p-values from Wald tests for adjusted logistic regression models for dominant, recessive, and additive SNPs models.
				Dominant model										Recessive model										Additive model
SNP	Nearest gene	Chromosome, position (GRCh38.p13), and referent/variant alleles		ORa	CI lowera	CI uppera	p-valuea		ORb	CI lowerb	CI upperb	p-valueb		ORa	CI lowera	CI uppera	p-valuea		ORb	CI lowerb	CI upperb	p-valueb		ORa	CI lowera	CI uppera	p-valuea		ORb	CI lowerb	CI upperb	p-valueb
rs10116162	NFIL3	chr9:91426574: A:G		0.999	0.962	1.038	0.969		0.994	0.953	1.037	0.7821		0.998	0.927	1.075	0.9592		1.007	0.928	1.092	0.8736		0.999	0.969	1.03	0.9585		0.997	0.964	1.031	0.8767
rs1018584	RORB	chr9:74523330: C:A		0.99	0.953	1.028	0.5916		0.998	0.957	1.04	0.9077		1.055	0.996	1.117	0.0673		1.044	0.98	1.111	0.1801		1.007	0.979	1.036	0.6194		1.009	0.979	1.04	0.5718
rs10217741	RORB	chr9:74497243: A:C		0.991	0.953	1.03	0.6392		0.996	0.955	1.04	0.8638		1.055	0.998	1.115	0.0605		1.042	0.98	1.107	0.1896		1.009	0.981	1.037	0.545		1.008	0.978	1.04	0.5935
rs10781247	RORB	chr9:74659099: A:G		0.988	0.939	1.041	0.6565		0.988	0.934	1.045	0.673		0.82	0.652	1.031	0.0892		0.858	0.667	1.104	0.2343		0.981	0.935	1.03	0.4378		0.983	0.932	1.036	0.5188
rs10851685	RORA	chr15:60563001: A:T		0.973	0.932	1.017	0.2246		0.959	0.914	1.005	0.0826		1.132	0.981	1.306	0.0907		1.118	0.956	1.306	0.1621		0.988	0.949	1.027	0.5313		0.975	0.934	1.017	0.2405
rs10857561	MAPK8	chr10:48400595: G:A		1.014	0.977	1.054	0.4617		1.016	0.975	1.059	0.4572		1.118	1.056	1.184	0.0001		1.106	1.039	1.177	0.0016		1.035	1.006	1.064	0.0165		1.033	1.002	1.064	0.0376
rs10869418	RORB	chr9:74540466: T:A		0.974	0.936	1.013	0.1829		0.968	0.927	1.01	0.138		0.965	0.877	1.062	0.4659		0.923	0.832	1.024	0.1326		0.977	0.945	1.01	0.167		0.968	0.933	1.003	0.0751
rs10869433	RORB	chr9:74653750: C:A		1.001	0.962	1.043	0.9484		1.025	0.981	1.072	0.2665		0.969	0.869	1.081	0.5714		1.005	0.893	1.131	0.9357		0.998	0.963	1.033	0.9		1.019	0.981	1.059	0.3234
rs10869435	RORB	chr9:74661165: A:T		0.997	0.956	1.04	0.8859		0.996	0.951	1.043	0.877		1.007	0.962	1.053	0.7744		1.004	0.956	1.054	0.8691		1.001	0.975	1.028	0.9368		1	0.971	1.03	0.9993
rs10879357	TPH2	chr12:72020783: G:A		1.001	0.963	1.041	0.9451		1.008	0.966	1.052	0.7009		1.015	0.963	1.069	0.584		1.031	0.974	1.092	0.2862		1.005	0.978	1.032	0.7388		1.013	0.983	1.043	0.4095
rs10991925	NFIL3	chr9:91415358: A:G		1.025	0.987	1.065	0.1956		1.021	0.979	1.064	0.3367		1.013	0.94	1.092	0.7287		1.02	0.939	1.108	0.6381		1.018	0.988	1.05	0.2385		1.016	0.983	1.051	0.3363
rs11024449	TPH1	chr11:18036338: G:A		1.001	0.964	1.04	0.9416		0.985	0.945	1.026	0.4668		0.977	0.907	1.052	0.5315		0.989	0.911	1.072	0.7819		0.997	0.967	1.028	0.8446		0.988	0.956	1.022	0.4876
rs11144039	RORB	chr9:74654144: A:G		0.977	0.926	1.03	0.3857		0.977	0.921	1.035	0.4282		0.905	0.707	1.157	0.4245		0.958	0.73	1.258	0.7567		0.975	0.927	1.025	0.327		0.978	0.925	1.033	0.4181
rs11144064	RORB	chr9:74686388: G:A		0.977	0.892	1.07	0.6107		1.002	0.907	1.107	0.9691		1.117	0.476	2.624	0.7993		0.838	0.341	2.062	0.7004		0.979	0.895	1.07	0.6356		1	0.906	1.103	0.9976
rs11179065	TPH2	chr12:72027721: G:A		1.021	0.954	1.093	0.5399		1.011	0.939	1.088	0.7798		0.845	0.544	1.311	0.452		1.021	0.623	1.674	0.9341		1.016	0.952	1.085	0.6309		1.01	0.941	1.085	0.7771
rs11238134	DDC	chr7:50475229: C:A		0.963	0.927	1	0.052		0.967	0.928	1.008	0.1104		0.977	0.921	1.036	0.4377		0.953	0.894	1.017	0.1458		0.974	0.947	1.002	0.0701		0.971	0.942	1.001	0.0607
rs1157384	RORB	chr9:74643866: A:G		0.988	0.95	1.027	0.547		0.978	0.937	1.02	0.2975		1.023	0.971	1.077	0.3955		1.01	0.955	1.068	0.7289		1	0.974	1.028	0.9762		0.992	0.963	1.022	0.5896
rs11721818	MTNR1A	chr4:186556166: T:A		1.009	0.971	1.048	0.6577		1.001	0.96	1.044	0.9625		0.995	0.942	1.051	0.8656		1.013	0.954	1.076	0.6662		1.003	0.976	1.031	0.8162		1.004	0.974	1.034	0.8022
rs11913721	MAPK1	chr22:21855846: A:C		1.01	0.971	1.051	0.6207		0.993	0.951	1.037	0.7526		0.994	0.945	1.046	0.8155		0.971	0.919	1.026	0.2922		1.003	0.976	1.031	0.8317		0.988	0.959	1.018	0.4345
rs12045886	RORC	chr1:151809614: A:G		1.018	0.98	1.057	0.3614		1.009	0.968	1.051	0.6748		1.021	0.95	1.098	0.571		1	0.924	1.083	0.9981		1.015	0.985	1.046	0.3366		1.006	0.973	1.039	0.7374
rs12101954	RPL4/MAP2K1	chr15:66501339: C:G		0.997	0.96	1.036	0.8839		1.001	0.96	1.043	0.9754		1.026	0.954	1.104	0.4837		1.021	0.943	1.105	0.6156		1.003	0.973	1.033	0.8627		1.004	0.972	1.037	0.817
rs12229394	TPH2	chr12:71999134: G:A		0.97	0.934	1.008	0.1164		0.96	0.922	1.001	0.0548		0.964	0.897	1.037	0.3258		0.936	0.865	1.013	0.1002		0.975	0.946	1.005	0.098		0.964	0.933	0.996	0.0273
rs12443044	RORA	chr15:60594617: T:A		0.986	0.95	1.024	0.4629		0.981	0.941	1.022	0.3515		1.042	0.972	1.116	0.2443		1.029	0.954	1.109	0.4572		0.999	0.97	1.029	0.9382		0.993	0.962	1.026	0.6808
rs12459940	MAP2K2	chr19:4118873: A:G		1.011	0.974	1.05	0.5707		1.004	0.964	1.046	0.8356		0.994	0.931	1.062	0.8664		0.998	0.929	1.072	0.9531		1.005	0.977	1.035	0.7161		1.002	0.971	1.034	0.8933
rs12941497	NR1D1	chr17:40099341: G:A		0.966	0.931	1.004	0.0769		0.965	0.926	1.006	0.0896		1.021	0.949	1.098	0.5807		0.988	0.912	1.07	0.7659		0.982	0.953	1.012	0.2365		0.976	0.944	1.008	0.1399
rs13297268	NFIL3	chr9:91425859: G:A		0.99	0.936	1.047	0.7136		0.988	0.93	1.05	0.6904		1.08	0.813	1.436	0.5943		1.055	0.777	1.432	0.7324		0.993	0.942	1.048	0.8034		0.991	0.935	1.05	0.7538
rs1347069	MAP2K1	chr15:66434031: G:A		0.997	0.96	1.036	0.8872		1.003	0.963	1.045	0.8826		1.024	0.952	1.102	0.5164		1.018	0.94	1.103	0.6647		1.002	0.973	1.033	0.8772		1.005	0.972	1.039	0.7673
rs13515	MAPK1	chr22:21761597: G:A		0.979	0.941	1.019	0.3005		0.977	0.936	1.021	0.2996		0.93	0.84	1.031	0.1678		0.886	0.792	0.991	0.0341		0.977	0.944	1.011	0.1776		0.97	0.935	1.007	0.1106
rs1386483	TPH2	chr12:72018714: G:A		0.996	0.959	1.035	0.8503		1.004	0.963	1.046	0.8663		1.016	0.96	1.074	0.5868		1.026	0.966	1.091	0.4035		1.002	0.974	1.03	0.8956		1.008	0.978	1.039	0.5926
rs1386489	TPH2	chr12:71955510: A:G		1.04	0.998	1.085	0.0635		1.065	1.017	1.115	0.0072		0.975	0.861	1.105	0.6955		1.014	0.885	1.163	0.8374		1.029	0.992	1.068	0.1268		1.052	1.01	1.095	0.0146
rs1386492	TPH2	chr12:71968485: A:G		1.046	1.005	1.089	0.0282		1.07	1.024	1.118	0.0026		0.99	0.89	1.102	0.8583		1.02	0.908	1.146	0.7428		1.033	0.998	1.07	0.066		1.054	1.015	1.095	0.0068
rs1470747	DDC	chr7:50559312: G:A		1.002	0.965	1.041	0.9079		0.993	0.953	1.035	0.7339		0.968	0.895	1.048	0.4228		0.952	0.874	1.036	0.2567		0.997	0.966	1.028	0.8253		0.988	0.955	1.021	0.4694
rs1473473	TPH2	chr12:72010598: A:G		1.05	1.009	1.094	0.0168		1.066	1.02	1.114	0.0042		0.994	0.892	1.108	0.9129		1.031	0.916	1.161	0.6131		1.037	1.001	1.074	0.0418		1.053	1.013	1.094	0.0082
rs1487276	TPH2	chr12:72011279: G:A		1.05	1.008	1.093	0.0184		1.065	1.019	1.113	0.0049		0.995	0.893	1.109	0.9309		1.032	0.917	1.162	0.5985		1.037	1.001	1.073	0.0439		1.052	1.013	1.093	0.009
rs1487281	TPH2	chr12:71986242: A:C		1.036	0.994	1.081	0.095		1.062	1.014	1.112	0.0101		0.977	0.862	1.107	0.7103		1.023	0.892	1.173	0.7457		1.026	0.989	1.065	0.1718		1.05	1.009	1.094	0.0177
rs1549854	MAP2K1	chr15:66404397: C:A		0.996	0.954	1.04	0.8525		0.993	0.947	1.041	0.7697		1.031	0.987	1.077	0.1738		1.038	0.99	1.089	0.1249		1.01	0.983	1.037	0.4753		1.011	0.982	1.041	0.4506
rs16942767	RORA	chr15:60569169: G:A		0.97	0.906	1.038	0.3731		0.951	0.883	1.024	0.18		1.029	0.672	1.575	0.8967		1.003	0.633	1.589	0.9913		0.972	0.91	1.038	0.4008		0.954	0.888	1.025	0.1961
rs16942772	RORA	chr15:60574930: C:A		0.964	0.9	1.032	0.2893		0.947	0.879	1.019	0.1466		0.953	0.624	1.454	0.8225		0.915	0.58	1.444	0.7026		0.965	0.904	1.031	0.2901		0.948	0.883	1.018	0.1442
rs17060398	RORB	chr9:74657380: G:A		0.975	0.924	1.028	0.348		0.975	0.92	1.033	0.3915		0.905	0.708	1.157	0.4254		0.968	0.737	1.27	0.8128		0.974	0.926	1.024	0.2953		0.976	0.924	1.031	0.392
rs17110627	TPH2	chr12:71996615: G:A		0.967	0.931	1.005	0.0844		0.958	0.919	0.998	0.0412		0.94	0.868	1.018	0.1268		0.905	0.829	0.987	0.0235		0.969	0.939	0.999	0.0453		0.957	0.925	0.99	0.0109
rs17237290	RORA	chr15:60579671: A:G		0.961	0.898	1.027	0.2399		0.939	0.873	1.01	0.0889		1.053	0.707	1.568	0.7991		1.028	0.667	1.583	0.9019		0.965	0.904	1.029	0.2761		0.944	0.88	1.012	0.1059
rs17270188	RORA	chr15:60507710: A:G		1.013	0.974	1.053	0.5166		1.002	0.96	1.046	0.9179		1.008	0.956	1.062	0.7726		0.999	0.943	1.057	0.9638		1.009	0.981	1.037	0.5445		1.001	0.971	1.031	0.9614
rs17303055	RORA	chr15:60605180: T:A		0.98	0.92	1.043	0.5216		0.957	0.895	1.025	0.2094		1.059	0.741	1.514	0.753		1.007	0.684	1.484	0.9709		0.983	0.925	1.044	0.5743		0.961	0.9	1.026	0.2308
rs17303062	RORA	chr15:60606270: A:G		0.98	0.92	1.043	0.5213		0.957	0.894	1.024	0.2022		1.059	0.741	1.514	0.753		1.007	0.684	1.484	0.9708		0.983	0.926	1.044	0.574		0.96	0.9	1.025	0.2234
rs17821572	MAPK1	chr22:21821696: A:G		0.948	0.88	1.021	0.1553		0.94	0.867	1.019	0.1315		0.838	0.511	1.373	0.4832		0.879	0.516	1.498	0.6358		0.947	0.882	1.018	0.139		0.941	0.87	1.017	0.1259
rs1823059	MAP2K2	chr19:4115995: G:A		1.013	0.975	1.052	0.5077		1.011	0.97	1.055	0.5916		0.988	0.91	1.074	0.7821		0.983	0.898	1.076	0.7025		1.007	0.976	1.039	0.6595		1.005	0.971	1.04	0.7666
rs1869486	RORA	chr15:60502608: G:A		1.018	0.978	1.059	0.3778		1.022	0.979	1.067	0.3219		0.997	0.904	1.1	0.9501		0.991	0.89	1.103	0.8647		1.013	0.979	1.047	0.4658		1.015	0.978	1.053	0.4324
rs1979013	MAP2K2	chr19:4098949: G:A		1.019	0.981	1.059	0.3328		1.022	0.98	1.066	0.3023		0.998	0.915	1.089	0.9657		0.972	0.884	1.069	0.5649		1.013	0.981	1.046	0.4293		1.012	0.977	1.048	0.5172
rs2071427	NR1D1	chr17:40098239: G:A		1.003	0.966	1.042	0.8583		1.002	0.961	1.044	0.9343		1.041	0.969	1.12	0.2726		1.052	0.972	1.139	0.2064		1.009	0.979	1.04	0.5512		1.01	0.977	1.043	0.5557
rs2071570	NR1D1	chr17:40100837: C:A		0.977	0.94	1.016	0.2397		0.967	0.927	1.008	0.1153		1.003	0.92	1.095	0.9379		0.971	0.882	1.067	0.5378		0.985	0.953	1.017	0.3419		0.973	0.939	1.008	0.1239
rs2113943	RORA	chr15:60603437: A:G		0.971	0.934	1.01	0.1474		0.965	0.925	1.007	0.1013		1.001	0.951	1.054	0.9703		0.99	0.936	1.047	0.7155		0.986	0.96	1.014	0.3251		0.98	0.951	1.01	0.1836
rs2129575	TPH2	chr12:71946293: C:A		0.991	0.954	1.03	0.6589		0.978	0.938	1.02	0.3022		0.932	0.859	1.012	0.0932		0.907	0.83	0.991	0.0314		0.984	0.954	1.015	0.315		0.971	0.939	1.005	0.0949
rs2171363	TPH2	chr12:71966484: G:A		1.004	0.965	1.044	0.851		1.008	0.966	1.053	0.7096		0.988	0.94	1.038	0.6234		0.994	0.942	1.049	0.8193		0.998	0.972	1.025	0.8881		1.002	0.973	1.032	0.8985
rs2266967	MAPK1	chr22:21802500: A:C		1.019	0.976	1.064	0.3892		1.03	0.982	1.079	0.2246		1.005	0.962	1.05	0.8107		1.014	0.967	1.064	0.565		1.009	0.983	1.036	0.4985		1.016	0.987	1.046	0.2717
rs2269457	NR1D1	chr17:40098436: A:G		0.983	0.947	1.021	0.3855		0.979	0.939	1.02	0.306		0.956	0.882	1.035	0.2672		0.947	0.868	1.033	0.216		0.982	0.952	1.013	0.2546		0.978	0.945	1.011	0.188
rs2289162	RORA	chr15:60590400: A:T		0.976	0.917	1.039	0.4518		0.953	0.89	1.02	0.1617		1.075	0.752	1.536	0.6922		1.023	0.694	1.506	0.9096		0.98	0.923	1.041	0.5126		0.957	0.896	1.021	0.1857
rs2289163	RORA	chr15:60590769: A:C		0.975	0.916	1.038	0.4263		0.953	0.891	1.02	0.1669		1.061	0.744	1.513	0.7426		1.009	0.687	1.48	0.9644		0.979	0.921	1.039	0.4796		0.957	0.897	1.022	0.1876
rs2289858	MAP2K2	chr19:4102625: A:G		1.015	0.96	1.072	0.5999		1.018	0.958	1.081	0.5723		0.963	0.739	1.257	0.7829		0.983	0.737	1.313	0.909		1.012	0.96	1.066	0.6585		1.015	0.959	1.075	0.6092
rs2454436	RAF1	chr3:12588387: A:G		1.022	0.983	1.062	0.2761		1.029	0.986	1.073	0.1879		1.016	0.93	1.111	0.7255		1.008	0.915	1.111	0.8711		1.017	0.985	1.051	0.2996		1.021	0.986	1.058	0.2463
rs2876981	MAPK1	chr22:21851322: A:C		1.011	0.972	1.05	0.5935		0.994	0.953	1.037	0.7942		1.019	0.965	1.076	0.4892		0.999	0.941	1.06	0.9621		1.01	0.983	1.039	0.464		0.997	0.967	1.027	0.8331
rs350886	MAP2K2	chr19:4090115: G:A		0.982	0.945	1.02	0.3385		0.991	0.951	1.033	0.6694		0.961	0.905	1.02	0.1921		0.963	0.901	1.028	0.2553		0.981	0.954	1.009	0.184		0.987	0.957	1.018	0.3934
rs350913	MAP2K2	chr19:4096781: G:A		1.027	0.988	1.068	0.1806		1.04	0.996	1.085	0.0726		1.007	0.956	1.06	0.7926		0.984	0.93	1.041	0.5694		1.015	0.988	1.043	0.2848		1.014	0.985	1.045	0.3427
rs3729931	RAF1	chr3:12585017: G:A		1.014	0.976	1.053	0.4756		1.009	0.968	1.052	0.6633		0.957	0.905	1.013	0.1303		0.944	0.887	1.003	0.0643		0.997	0.969	1.025	0.8223		0.991	0.961	1.021	0.552
rs3743266	RORA	chr15:60489314: A:G		0.988	0.951	1.026	0.5276		0.996	0.955	1.038	0.8388		0.996	0.936	1.06	0.8973		1.01	0.943	1.082	0.7759		0.992	0.964	1.021	0.5909		1	0.969	1.031	0.9807
rs3811418	RORC	chr1:151832573: A:G		1.013	0.969	1.058	0.5803		1.015	0.967	1.065	0.5473		0.981	0.842	1.143	0.8034		0.951	0.807	1.122	0.5534		1.009	0.969	1.05	0.6626		1.009	0.965	1.054	0.698
rs3828057	RORC	chr1:151807701: G:A		0.989	0.95	1.031	0.6147		1.002	0.958	1.048	0.9269		0.982	0.938	1.029	0.4541		0.987	0.938	1.038	0.6065		0.99	0.964	1.017	0.4484		0.996	0.968	1.026	0.8127
rs4376556	RORB	chr9:74500765: G:A		0.993	0.956	1.031	0.707		1.002	0.962	1.045	0.9111		1.042	0.982	1.106	0.1733		1.031	0.966	1.1	0.3597		1.005	0.977	1.034	0.7161		1.008	0.978	1.04	0.6065
rs4525614	MAP2K2	chr19:4115686: G:A		0.998	0.943	1.056	0.9428		0.987	0.929	1.05	0.6863		0.901	0.686	1.185	0.4573		0.964	0.719	1.294	0.8083		0.994	0.943	1.049	0.8314		0.987	0.932	1.046	0.6675
rs4589882	NR1D2	chr3:23959005: G:A		1.019	0.981	1.058	0.3343		1.022	0.98	1.065	0.3083		1.025	0.949	1.108	0.5253		1.017	0.935	1.106	0.6997		1.016	0.986	1.048	0.3016		1.017	0.983	1.051	0.3286
rs4753426	MTNR1B	chr11:92968430: A:G		1.017	0.975	1.061	0.4361		1.014	0.969	1.062	0.5446		1.027	0.982	1.075	0.2378		1.035	0.985	1.087	0.1725		1.016	0.99	1.044	0.2327		1.018	0.989	1.048	0.2326
rs4760751	TPH2	chr12:71984138: G:A		1.04	0.997	1.084	0.0698		1.066	1.018	1.116	0.0064		0.983	0.867	1.114	0.79		1.026	0.894	1.177	0.7177		1.029	0.992	1.068	0.1271		1.054	1.012	1.097	0.0117
rs4760816	TPH2	chr12:71978821: A:G		0.999	0.96	1.04	0.9721		1.004	0.961	1.048	0.8711		0.993	0.946	1.044	0.7943		0.999	0.947	1.054	0.9727		0.998	0.971	1.025	0.8683		1.001	0.972	1.031	0.9274
rs5755694	MAPK1	chr22:21846241: G:A		1.019	0.977	1.063	0.3722		1.031	0.985	1.08	0.1924		0.997	0.953	1.042	0.8851		1.008	0.96	1.058	0.7522		1.006	0.98	1.034	0.6334		1.015	0.986	1.045	0.3127
rs6494573	MAP2K1	chr15:66443213: A:G		1.014	0.961	1.07	0.603		1.003	0.946	1.063	0.9207		1.068	0.822	1.386	0.6233		1.029	0.776	1.365	0.8426		1.015	0.965	1.068	0.5564		1.004	0.95	1.061	0.8941
rs6820205	MTNR1A	chr4:186543713: G:A		0.958	0.906	1.013	0.1303		0.97	0.913	1.03	0.3161		0.795	0.61	1.035	0.0883		0.798	0.6	1.061	0.1198		0.954	0.905	1.005	0.077		0.964	0.911	1.021	0.2087
rs7021746	NFIL3	chr9:91413979: G:A		1.028	0.99	1.068	0.1538		1.028	0.986	1.072	0.1962		1.019	0.942	1.102	0.6449		1.024	0.94	1.116	0.584		1.021	0.99	1.053	0.1806		1.022	0.988	1.057	0.2059
rs7026487	RORB	chr9:74490775: A:T		0.985	0.948	1.023	0.4305		0.993	0.952	1.035	0.7254		1.022	0.965	1.082	0.4567		1.013	0.951	1.078	0.692		0.997	0.97	1.025	0.8306		0.999	0.969	1.03	0.9486
rs7032571	NFIL3	chr9:91428391: A:G		1.004	0.964	1.046	0.8304		1.005	0.962	1.051	0.8154		1.131	1.01	1.268	0.0337		1.094	0.967	1.238	0.1536		1.016	0.98	1.053	0.3926		1.013	0.974	1.053	0.5137
rs7075976	MAPK8	chr10:48406234: A:G		1.002	0.962	1.044	0.9206		1.008	0.964	1.054	0.7301		1.064	1.015	1.116	0.0097		1.064	1.01	1.12	0.0193		1.021	0.994	1.049	0.1268		1.023	0.994	1.054	0.1213
rs7182853	MAP2K1	chr15:66469947: A:G		0.987	0.95	1.025	0.4919		0.98	0.94	1.022	0.3408		1.017	0.96	1.078	0.5614		1.003	0.941	1.068	0.9351		0.997	0.969	1.025	0.8198		0.99	0.96	1.02	0.5072
rs7258366	MAP2K2	chr19:4114417: G:A		1.034	0.994	1.075	0.1		1.033	0.99	1.078	0.1384		0.976	0.884	1.077	0.6224		0.966	0.868	1.076	0.5309		1.021	0.988	1.056	0.2164		1.02	0.983	1.058	0.2929
rs7299582	TPH2	chr12:71962534: A:G		1.037	0.994	1.081	0.0915		1.062	1.014	1.112	0.0101		0.981	0.865	1.111	0.7589		1.017	0.886	1.166	0.8127		1.027	0.99	1.066	0.1607		1.05	1.008	1.093	0.0189
rs7300641	TPH2	chr12:71974791: C:A		1.046	1.005	1.089	0.029		1.071	1.025	1.119	0.0023		0.991	0.89	1.103	0.8634		1.025	0.912	1.152	0.6744		1.033	0.998	1.07	0.0672		1.055	1.016	1.096	0.0056
rs743409	MAPK1	chr22:21774926: G:A		1.02	0.977	1.064	0.3725		1.031	0.984	1.081	0.2005		1.007	0.964	1.052	0.7544		1.017	0.97	1.067	0.4817		1.01	0.984	1.037	0.4582		1.018	0.989	1.048	0.2228
rs7869771	NFIL3	chr9:91418345: A:C		1.027	0.989	1.067	0.1695		1.023	0.981	1.066	0.2872		1.014	0.941	1.094	0.7133		1.022	0.941	1.11	0.6129		1.02	0.989	1.051	0.2108		1.018	0.985	1.053	0.2894
rs8033552	RORA	chr15:60551386: G:A		1.016	0.976	1.057	0.442		1.011	0.967	1.056	0.6372		1.034	0.93	1.148	0.5385		1.074	0.957	1.206	0.2231		1.015	0.981	1.051	0.3873		1.016	0.978	1.055	0.4204
rs930707	DDC	chr7:50551980: G:A		1.064	0.961	1.179	0.2306		1.039	0.931	1.16	0.492		0.886	0.283	2.769	0.8349		1.253	0.36	4.359	0.7233		1.062	0.96	1.174	0.2433		1.04	0.933	1.159	0.4775
rs9310725	NR1D2	chr3:23989599: A:G		1.022	0.983	1.061	0.2745		1.029	0.987	1.073	0.1778		1.036	0.953	1.125	0.4051		1.018	0.93	1.114	0.7055		1.02	0.988	1.052	0.2245		1.022	0.988	1.058	0.2109
rs9340	MAPK1	chr22:21761064: G:A		1.001	0.963	1.042	0.9448		0.985	0.944	1.029	0.5069		0.997	0.948	1.048	0.9003		0.973	0.921	1.028	0.333		1	0.973	1.027	0.9842		0.985	0.957	1.015	0.3289
rs9607272	MAPK1	chr22:21782109: A:C		1.032	0.993	1.072	0.1116		1.015	0.973	1.058	0.4975		1.053	0.969	1.144	0.2224		1.038	0.948	1.136	0.4226		1.029	0.997	1.062	0.0763		1.015	0.981	1.051	0.3882
rs9610375	MAPK1	chr22:21832804: C:A		1.002	0.961	1.044	0.9268		0.992	0.948	1.037	0.7139		0.987	0.942	1.033	0.5693		0.98	0.931	1.03	0.4236		0.996	0.97	1.023	0.7875		0.99	0.961	1.019	0.4839
rs9610417	MAPK1	chr22:21845681: G:A		1.032	0.993	1.072	0.1105		1.015	0.974	1.058	0.4787		1.05	0.966	1.142	0.2491		1.034	0.944	1.132	0.4744		1.029	0.997	1.062	0.0799		1.015	0.981	1.051	0.3928
rs9610487	MAPK1	chr22:21859680: A:G		1.029	0.99	1.069	0.1449		1.008	0.967	1.051	0.7052		1.049	0.969	1.135	0.2385		1.026	0.942	1.118	0.557		1.026	0.995	1.059	0.0995		1.009	0.976	1.044	0.5907
rs9809501	RAF1	chr3:12614190: A:C		0.98	0.934	1.027	0.391		0.981	0.931	1.032	0.4573		0.929	0.774	1.115	0.4314		0.918	0.753	1.118	0.3926		0.978	0.937	1.022	0.3275		0.979	0.933	1.026	0.3734
rs9849171	MKRN2/RAF1	chr3:12581124: G:C		1.016	0.978	1.055	0.4196		1.012	0.971	1.055	0.567		0.963	0.911	1.019	0.1954		0.949	0.892	1.009	0.0931		0.999	0.972	1.027	0.9599		0.994	0.964	1.024	0.6798
Chromosome and position (GRCh38.p13): For example, chr9:91426574: A:G indicates chromosome 9, base pair location 91426574, referent allele A, variant allele G
a adjusted for study, reference age and eight principal components
b adjusted for study, reference age, parity, breast feeding, smoking status, current intake of estrogen-progesterone MHT, and eight principal components
SNP with p-Value <0.05 in adjusted dominant, recessive, or additive model for ORb
p-value < 0.05

## Sheet: Table S3b - BFDP
Supplementary table S3b: Main analysis for breast-cancer risk association: Bayesian false-discovery probability (BFDP) for dominant, recessive, and additive SNP models with p-values < 0.05 in adjusted logistic regression models.
			Dominant model								Recessive model								Additive Model
							BFDP for ORb Prior probability for effect (β≠0)								BFDP for ORb Prior probability for effect (β≠0)								BFDP for ORb Prior probability for effect (β≠0)
SNP	Nearest gene		ORb	CI lowerb	CI upperb	p-valueb	0.1	0.05	0.01		ORb	CI lowerb	CI upperb	p-valueb	0.1	0.05	0.01		ORb	CI lowerb	CI upperb	p-valueb	0.1	0.05	0.01
rs10857561	MAPK8										1.106	1.039	1.177	0.0016	0.2344	0.3926	0.771		1.033	1.002	1.064	0.0376	0.8548	0.9255	0.9848
rs12229394	TPH2																		0.964	0.933	0.996	0.0273	0.8302	0.9117	0.9817
rs13515	MAPK1										0.886	0.792	0.991	0.0341	0.7713	0.8769	0.9738
rs1386489	TPH2		1.065	1.017	1.115	0.0072	0.5509	0.7214	0.931										1.052	1.01	1.095	0.0146	0.6904	0.8248	0.9608
rs1386492	TPH2		1.07	1.024	1.118	0.0026	0.3393	0.5202	0.8496										1.054	1.015	1.095	0.0068	0.5714	0.7379	0.9362
rs1473473	TPH2		1.066	1.02	1.114	0.0042	0.4562	0.6391	0.9022										1.053	1.013	1.094	0.0082	0.6031	0.7623	0.9435
rs1487276	TPH2		1.065	1.019	1.113	0.0049	0.4855	0.6658	0.9121										1.052	1.013	1.093	0.009	0.6333	0.7847	0.95
rs1487281	TPH2		1.062	1.014	1.112	0.0101	0.6267	0.7799	0.9486										1.05	1.009	1.094	0.0177	0.7559	0.8673	0.9715
rs17110627	TPH2		0.958	0.919	0.998	0.0412	0.8461	0.9207	0.9837		0.905	0.829	0.987	0.0235	0.7246	0.8475	0.9666		0.957	0.925	0.99	0.0109	0.6848	0.821	0.9598
rs2129575	TPH2										0.907	0.83	0.991	0.0314	0.7572	0.8682	0.9717
rs4760751	TPH2		1.066	1.018	1.116	0.0064	0.524	0.6992	0.9237										1.054	1.012	1.097	0.0117	0.6382	0.7883	0.951
rs7075976	MAPK8										1.064	1.01	1.12	0.0193	0.711	0.8385	0.9644
rs7299582	TPH2		1.062	1.014	1.112	0.0101	0.6267	0.7799	0.9486										1.05	1.008	1.093	0.0189	0.7364	0.855	0.9685
rs7300641	TPH2		1.071	1.025	1.119	0.0023	0.3113	0.4883	0.8326										1.055	1.016	1.096	0.0056	0.5395	0.7112	0.9277
b adjusted for study, reference age, parity, breast feeding, smoking status, current intake of estrogen-progesterone MHT, and eight principal components
