# Supplementary material for: Polymorphisms in genes of melatonin biosynthesis and signaling support the light-at-night hypothesis for breast cancer
Source: Eur J Epidemiol. 2023 Oct 3;38(10):1053–68. doi: 10.1007/s10654-023-01048-7 (PMC10570222; doi:10.1007/s10654-023-01048-7)
Supplement: Supplementary file 4 — Supplementary file4 (XLSX 130 KB) [file 10654_2023_1048_MOESM4_ESM.xlsx]

## Sheet: Info
	Supplementary table S4
	Article title:	Polymorphisms in genes of melatonin biosynthesis and signaling support the light-at-night hypothesis for breast cancer
	Journal name:	European Journal of Epidemiology
	Author names:	Katharina Wichert, Reiner Hoppe, Katja Ickstadt, Thomas Behrens, Stefan Winter, Robert Herold, Claudia Terschüren, Wing-Yee Lo, Pascal Guénel, Thérèse Truong, Manjeet K. Bolla, Qin Wang, Joe Dennis, Kyriaki Michailidou, Michael Lush, Irene L. Andrulis, Hermann Brenner, Jenny Chang-Claude, Angela Cox, Simon S. Cross, Kamila Czene, Mikael Eriksson, Jonine D. Figueroa, Montserrat García-Closas, Mark…
	Corresponding author:	Katharina Wichert Institute for Prevention and Occupational Medicine of the German Social Accident Insurance, Institute of the Ruhr-University Bochum (IPA), Bochum, Germany katharina.wichert@dguv.de

## Sheet: S4a ER+ OR analysis
Supplementary table S4a: Stratified analysis for breast-cancer risk association by tumor hormone-receptor status: Odds ratios (OR), 95% confidence intervals (CI), and p-values from Wald tests for adjusted logistic regression models for dominant, recessive, and additive SNP models for ER+ breast cancer.
				Dominant model										Recessive model										Additive model
SNP	Nearest gene	Chromosome, position (GRCh38.p13), and referent/variant alleles		ORa	CI lowera	CI uppera	p-valuea		ORb	CI lowerb	CI upperb	p-valueb		ORa	CI lowera	CI uppera	p-valuea		ORb	CI lowerb	CI upperb	p-valueb		ORa	CI lowera	CI uppera	p-valuea		ORb	CI lowerb	CI upperb	p-valueb
rs10116162	NFIL3	chr9:91426574: A:G		1.009	0.966	1.054	0.6937		1.001	0.955	1.049	0.9709		0.99	0.91	1.077	0.8125		0.994	0.907	1.09	0.9027		1.004	0.97	1.039	0.8284		1	0.963	1.038	0.9832
rs1018584	RORB	chr9:74523330: C:A		1.003	0.96	1.047	0.9019		1.009	0.963	1.057	0.6985		1.051	0.985	1.122	0.1319		1.031	0.961	1.106	0.3927		1.013	0.982	1.046	0.4113		1.012	0.978	1.047	0.4847
rs10217741	RORB	chr9:74497243: A:C		1	0.957	1.045	0.9933		1.004	0.957	1.053	0.865		1.067	1.002	1.136	0.0436		1.043	0.974	1.116	0.23		1.016	0.985	1.049	0.3152		1.013	0.979	1.048	0.47
rs10781247	RORB	chr9:74659099: A:G		0.991	0.935	1.05	0.75		0.997	0.936	1.062	0.9292		0.836	0.644	1.085	0.1776		0.887	0.668	1.179	0.4091		0.984	0.932	1.039	0.5579		0.992	0.935	1.053	0.7972
rs10851685	RORA	chr15:60563001: A:T		0.976	0.929	1.026	0.3442		0.967	0.917	1.02	0.222		1.109	0.943	1.303	0.2106		1.089	0.915	1.296	0.3347		0.988	0.945	1.034	0.6105		0.98	0.934	1.028	0.4049
rs10857561	MAPK8	chr10:48400595: G:A		1.02	0.977	1.065	0.3578		1.024	0.978	1.073	0.3137		1.107	1.037	1.181	0.0021		1.097	1.023	1.177	0.0095		1.035	1.003	1.069	0.0305		1.035	1.001	1.071	0.046
rs10869418	RORB	chr9:74540466: T:A		0.971	0.928	1.015	0.1888		0.969	0.924	1.017	0.2057		0.958	0.86	1.068	0.4436		0.917	0.815	1.031	0.1462		0.974	0.938	1.011	0.1677		0.968	0.929	1.008	0.1147
rs10869433	RORB	chr9:74653750: C:A		0.985	0.941	1.032	0.5287		0.998	0.95	1.049	0.944		0.917	0.809	1.039	0.1755		0.931	0.814	1.066	0.3001		0.98	0.942	1.02	0.3267		0.991	0.95	1.035	0.6938
rs10869435	RORB	chr9:74661165: A:T		0.996	0.949	1.044	0.8572		0.985	0.936	1.038	0.5761		0.987	0.938	1.039	0.6167		0.98	0.928	1.035	0.4744		0.994	0.964	1.024	0.6812		0.987	0.955	1.02	0.4364
rs10879357	TPH2	chr12:72020783: G:A		1.008	0.965	1.053	0.7248		1.02	0.973	1.07	0.4136		1.016	0.958	1.078	0.6007		1.041	0.977	1.11	0.2152		1.008	0.978	1.04	0.6037		1.021	0.987	1.055	0.2233
rs10991925	NFIL3	chr9:91415358: A:G		1.034	0.99	1.079	0.1315		1.027	0.98	1.076	0.2645		1.013	0.93	1.103	0.7667		1.015	0.925	1.114	0.7569		1.024	0.989	1.06	0.183		1.02	0.982	1.059	0.3066
rs11024449	TPH1	chr11:18036338: G:A		0.983	0.942	1.026	0.43		0.973	0.929	1.02	0.2524		0.968	0.89	1.053	0.451		0.974	0.889	1.067	0.5724		0.984	0.951	1.018	0.3491		0.979	0.943	1.016	0.2526
rs11144039	RORB	chr9:74654144: A:G		0.974	0.916	1.034	0.386		0.984	0.921	1.051	0.6272		0.97	0.736	1.278	0.8283		1.058	0.781	1.433	0.7171		0.975	0.921	1.032	0.3897		0.988	0.929	1.051	0.7007
rs11144064	RORB	chr9:74686388: G:A		0.952	0.858	1.055	0.3467		0.979	0.875	1.096	0.7178		0.778	0.285	2.126	0.6243		0.673	0.24	1.885	0.4509		0.95	0.858	1.052	0.3287		0.976	0.873	1.09	0.6628
rs11179065	TPH2	chr12:72027721: G:A		1.035	0.959	1.117	0.3747		1.027	0.946	1.116	0.5253		0.804	0.478	1.354	0.4123		1.005	0.567	1.783	0.9862		1.028	0.955	1.107	0.4593		1.026	0.947	1.111	0.5355
rs11238134	DDC	chr7:50475229: C:A		0.962	0.922	1.004	0.078		0.966	0.922	1.011	0.1388		0.982	0.919	1.05	0.6		0.957	0.89	1.029	0.2315		0.975	0.944	1.007	0.1194		0.971	0.938	1.005	0.0956
rs1157384	RORB	chr9:74643866: A:G		0.987	0.944	1.032	0.5694		0.971	0.926	1.019	0.2324		1.029	0.971	1.09	0.342		1.006	0.945	1.071	0.8538		1.002	0.971	1.033	0.915		0.988	0.955	1.021	0.4658
rs11721818	MTNR1A	chr4:186556166: T:A		1.015	0.972	1.06	0.492		1.003	0.957	1.052	0.887		1.013	0.952	1.077	0.6818		1.031	0.964	1.103	0.3697		1.011	0.98	1.043	0.4849		1.01	0.976	1.044	0.5801
rs11913721	MAPK1	chr22:21855846: A:C		1.018	0.973	1.065	0.4482		0.999	0.952	1.049	0.9749		1.006	0.95	1.065	0.83		0.978	0.919	1.041	0.4822		1.01	0.979	1.042	0.5265		0.993	0.961	1.027	0.689
rs12045886	RORC	chr1:151809614: A:G		1.023	0.98	1.068	0.2916		1.005	0.959	1.052	0.8451		1.031	0.95	1.119	0.4649		1.008	0.922	1.102	0.8649		1.02	0.986	1.055	0.2535		1.004	0.968	1.042	0.8213
rs12101954	RPL4/MAP2K1	chr15:66501339: C:G		1.004	0.962	1.048	0.8426		1.014	0.968	1.062	0.5606		1.031	0.949	1.119	0.4744		1.035	0.946	1.132	0.4513		1.008	0.974	1.043	0.6507		1.015	0.978	1.053	0.4393
rs12229394	TPH2	chr12:71999134: G:A		0.986	0.944	1.029	0.5077		0.979	0.934	1.025	0.3574		0.995	0.917	1.08	0.9135		0.968	0.886	1.058	0.4733		0.99	0.957	1.024	0.5681		0.981	0.946	1.018	0.3039
rs12443044	RORA	chr15:60594617: T:A		0.987	0.946	1.03	0.5445		0.986	0.941	1.033	0.5477		1.053	0.974	1.138	0.1935		1.047	0.963	1.139	0.2832		1.001	0.969	1.035	0.935		1	0.964	1.037	0.9911
rs12459940	MAP2K2	chr19:4118873: A:G		1.009	0.966	1.052	0.6955		1.002	0.957	1.049	0.9287		0.988	0.917	1.065	0.7584		0.984	0.908	1.067	0.6995		1.003	0.97	1.036	0.8681		0.998	0.963	1.034	0.9186
rs12941497	NR1D1	chr17:40099341: G:A		0.965	0.925	1.008	0.106		0.971	0.927	1.017	0.2101		1.028	0.947	1.116	0.5124		1.002	0.916	1.095	0.9667		0.982	0.95	1.017	0.3087		0.982	0.946	1.019	0.327
rs13297268	NFIL3	chr9:91425859: G:A		1.002	0.941	1.067	0.9523		1.007	0.941	1.078	0.8402		1.216	0.893	1.656	0.2151		1.162	0.833	1.621	0.3771		1.009	0.95	1.071	0.7684		1.012	0.949	1.079	0.7179
rs1347069	MAP2K1	chr15:66434031: G:A		1.004	0.962	1.048	0.8525		1.017	0.971	1.065	0.485		1.029	0.947	1.118	0.4997		1.035	0.946	1.132	0.4524		1.007	0.974	1.042	0.6703		1.016	0.98	1.055	0.387
rs13515	MAPK1	chr22:21761597: G:A		0.995	0.951	1.041	0.8171		0.992	0.944	1.041	0.7354		0.95	0.846	1.067	0.3847		0.908	0.801	1.03	0.1331		0.99	0.953	1.029	0.6246		0.983	0.943	1.025	0.4279
rs1386483	TPH2	chr12:72018714: G:A		0.997	0.955	1.041	0.8983		1.011	0.965	1.06	0.6419		1.024	0.961	1.091	0.4597		1.046	0.977	1.12	0.2005		1.004	0.973	1.036	0.7853		1.017	0.983	1.052	0.3321
rs1386489	TPH2	chr12:71955510: A:G		1.025	0.978	1.075	0.3042		1.052	0.999	1.107	0.0545		0.963	0.835	1.11	0.6049		1.002	0.858	1.169	0.9821		1.016	0.974	1.06	0.45		1.041	0.994	1.089	0.0874
rs1386492	TPH2	chr12:71968485: A:G		1.033	0.987	1.081	0.1685		1.063	1.011	1.117	0.0159		0.973	0.861	1.099	0.6583		1.007	0.883	1.148	0.9208		1.021	0.982	1.062	0.2954		1.047	1.003	1.093	0.0343
rs1470747	DDC	chr7:50559312: G:A		1	0.958	1.044	0.9853		0.991	0.946	1.038	0.7049		0.917	0.838	1.004	0.0602		0.902	0.819	0.994	0.0373		0.987	0.953	1.022	0.4709		0.978	0.942	1.016	0.2596
rs1473473	TPH2	chr12:72010598: A:G		1.034	0.987	1.082	0.1564		1.054	1.003	1.107	0.0375		0.991	0.876	1.12	0.8833		1.051	0.919	1.2	0.4684		1.024	0.984	1.065	0.2382		1.046	1.002	1.091	0.0417
rs1487276	TPH2	chr12:72011279: G:A		1.033	0.987	1.081	0.1617		1.053	1.002	1.106	0.0414		0.992	0.878	1.122	0.9007		1.052	0.921	1.202	0.4557		1.024	0.984	1.065	0.2415		1.045	1.001	1.091	0.0446
rs1487281	TPH2	chr12:71986242: A:C		1.021	0.973	1.071	0.3955		1.049	0.996	1.105	0.0693		0.965	0.837	1.112	0.6212		1.013	0.868	1.182	0.8728		1.013	0.971	1.057	0.5457		1.039	0.993	1.088	0.0979
rs1549854	MAP2K1	chr15:66404397: C:A		0.992	0.945	1.042	0.7477		0.988	0.937	1.042	0.6653		1.029	0.979	1.081	0.2637		1.036	0.982	1.093	0.192		1.007	0.978	1.038	0.6289		1.009	0.977	1.042	0.5965
rs16942767	RORA	chr15:60569169: G:A		0.98	0.908	1.059	0.6146		0.972	0.895	1.056	0.5081		1.052	0.655	1.689	0.833		0.98	0.589	1.631	0.9395		0.983	0.913	1.059	0.6506		0.974	0.899	1.055	0.5155
rs16942772	RORA	chr15:60574930: C:A		0.974	0.902	1.052	0.5047		0.968	0.891	1.052	0.4429		0.961	0.599	1.541	0.8674		0.88	0.53	1.463	0.623		0.975	0.905	1.05	0.5031		0.967	0.893	1.048	0.4136
rs17060398	RORB	chr9:74657380: G:A		0.971	0.914	1.032	0.3423		0.982	0.919	1.048	0.5817		0.97	0.736	1.277	0.8268		1.072	0.792	1.452	0.6513		0.973	0.919	1.03	0.3481		0.987	0.927	1.05	0.6693
rs17110627	TPH2	chr12:71996615: G:A		0.982	0.941	1.025	0.4125		0.973	0.929	1.019	0.2459		0.983	0.899	1.076	0.7149		0.945	0.858	1.042	0.2566		0.986	0.952	1.021	0.418		0.973	0.937	1.011	0.1651
rs17237290	RORA	chr15:60579671: A:G		0.97	0.899	1.046	0.431		0.956	0.881	1.037	0.2746		1.072	0.689	1.666	0.7591		0.988	0.614	1.591	0.9603		0.974	0.906	1.048	0.4797		0.959	0.886	1.037	0.2898
rs17270188	RORA	chr15:60507710: A:G		0.987	0.944	1.031	0.5587		0.976	0.93	1.024	0.3129		0.999	0.941	1.06	0.9727		0.988	0.926	1.053	0.7045		0.993	0.963	1.025	0.6686		0.985	0.952	1.018	0.3656
rs17303055	RORA	chr15:60605180: T:A		0.979	0.912	1.051	0.5532		0.965	0.894	1.042	0.3615		1.075	0.722	1.601	0.7215		0.963	0.626	1.48	0.8636		0.983	0.918	1.052	0.6114		0.967	0.899	1.04	0.3659
rs17303062	RORA	chr15:60606270: A:G		0.98	0.913	1.052	0.5767		0.965	0.895	1.042	0.3642		1.075	0.722	1.601	0.7215		0.963	0.626	1.48	0.8637		0.984	0.919	1.053	0.6349		0.967	0.899	1.04	0.3684
rs17821572	MAPK1	chr22:21821696: A:G		0.927	0.852	1.009	0.0795		0.927	0.845	1.016	0.1038		0.765	0.422	1.388	0.3787		0.842	0.446	1.591	0.5961		0.926	0.853	1.006	0.0676		0.927	0.848	1.014	0.098
rs1823059	MAP2K2	chr19:4115995: G:A		1.017	0.974	1.062	0.4433		1.013	0.967	1.061	0.5925		0.987	0.898	1.084	0.7849		0.973	0.878	1.077	0.591		1.01	0.974	1.046	0.5978		1.005	0.967	1.044	0.8131
rs1869486	RORA	chr15:60502608: G:A		1.03	0.984	1.077	0.2023		1.041	0.991	1.092	0.1082		1.045	0.936	1.167	0.4325		1.036	0.919	1.168	0.5621		1.027	0.988	1.066	0.1757		1.033	0.992	1.077	0.1176
rs1979013	MAP2K2	chr19:4098949: G:A		1.011	0.968	1.056	0.6202		1.009	0.962	1.058	0.7172		0.997	0.903	1.101	0.9533		0.97	0.872	1.08	0.5824		1.007	0.971	1.044	0.6958		1.002	0.963	1.042	0.9208
rs2071427	NR1D1	chr17:40098239: G:A		1.013	0.971	1.057	0.5527		1.011	0.965	1.059	0.6401		1.053	0.971	1.143	0.2111		1.065	0.975	1.163	0.1628		1.017	0.983	1.052	0.3222		1.018	0.981	1.056	0.342
rs2071570	NR1D1	chr17:40100837: C:A		0.974	0.933	1.018	0.242		0.97	0.925	1.017	0.2099		1.041	0.944	1.147	0.4241		1.015	0.913	1.128	0.7816		0.988	0.952	1.024	0.4993		0.981	0.944	1.021	0.3484
rs2113943	RORA	chr15:60603437: A:G		0.967	0.925	1.011	0.1367		0.961	0.916	1.008	0.1063		0.998	0.942	1.058	0.9531		0.995	0.934	1.06	0.8703		0.983	0.954	1.014	0.2881		0.98	0.948	1.013	0.2272
rs2129575	TPH2	chr12:71946293: C:A		1.012	0.969	1.056	0.5934		1.004	0.958	1.052	0.8669		0.976	0.891	1.07	0.6084		0.954	0.864	1.053	0.3519		1.004	0.97	1.04	0.8115		0.996	0.958	1.034	0.8234
rs2171363	TPH2	chr12:71966484: G:A		1.008	0.964	1.055	0.7181		1.017	0.968	1.067	0.5035		1.002	0.947	1.059	0.9509		1.011	0.952	1.074	0.7273		1.004	0.974	1.035	0.7812		1.011	0.978	1.045	0.5203
rs2266967	MAPK1	chr22:21802500: A:C		1.004	0.956	1.054	0.8654		1.022	0.969	1.077	0.4239		0.997	0.949	1.048	0.9072		1.002	0.95	1.058	0.9358		1.001	0.971	1.031	0.9729		1.009	0.977	1.043	0.5872
rs2269457	NR1D1	chr17:40098436: A:G		0.99	0.948	1.033	0.6403		0.989	0.944	1.036	0.629		1.006	0.92	1.1	0.8924		0.992	0.901	1.093	0.8753		0.994	0.96	1.03	0.7435		0.991	0.954	1.03	0.6496
rs2289162	RORA	chr15:60590400: A:T		0.976	0.909	1.048	0.5095		0.961	0.891	1.037	0.3088		1.092	0.733	1.626	0.6661		0.979	0.637	1.504	0.9215		0.981	0.916	1.05	0.576		0.964	0.896	1.037	0.3209
rs2289163	RORA	chr15:60590769: A:C		0.976	0.909	1.047	0.4958		0.962	0.891	1.038	0.3185		1.087	0.733	1.613	0.6768		0.976	0.638	1.493	0.9104		0.98	0.916	1.049	0.5609		0.964	0.896	1.037	0.3295
rs2289858	MAP2K2	chr19:4102625: A:G		0.982	0.922	1.046	0.5689		0.979	0.914	1.048	0.5373		0.943	0.694	1.282	0.7067		0.919	0.66	1.279	0.6168		0.982	0.925	1.042	0.5402		0.978	0.917	1.043	0.4955
rs2454436	RAF1	chr3:12588387: A:G		1.028	0.984	1.074	0.2224		1.032	0.985	1.083	0.1869		1.015	0.918	1.123	0.7687		0.998	0.894	1.113	0.9644		1.021	0.985	1.059	0.2598		1.022	0.983	1.064	0.2765
rs2876981	MAPK1	chr22:21851322: A:C		1.021	0.978	1.067	0.341		1	0.954	1.049	0.9917		1.038	0.976	1.104	0.2333		1.014	0.949	1.084	0.6825		1.021	0.989	1.053	0.1986		1.004	0.97	1.038	0.8295
rs350886	MAP2K2	chr19:4090115: G:A		0.996	0.954	1.04	0.8643		1.004	0.958	1.052	0.8656		0.984	0.919	1.053	0.6312		0.991	0.92	1.066	0.8022		0.994	0.963	1.027	0.7234		1	0.966	1.035	0.9935
rs350913	MAP2K2	chr19:4096781: G:A		1.017	0.973	1.063	0.4623		1.029	0.981	1.079	0.2476		1.012	0.955	1.073	0.6874		0.99	0.93	1.055	0.7615		1.011	0.981	1.043	0.47		1.011	0.978	1.045	0.5206
rs3729931	RAF1	chr3:12585017: G:A		1.013	0.97	1.058	0.5626		1.008	0.962	1.056	0.7419		0.959	0.9	1.022	0.1999		0.95	0.887	1.018	0.1458		0.997	0.966	1.028	0.8337		0.992	0.959	1.026	0.6328
rs3743266	RORA	chr15:60489314: A:G		0.994	0.952	1.037	0.766		0.997	0.952	1.044	0.9037		1.024	0.955	1.099	0.5029		1.035	0.959	1.118	0.3787		1.001	0.969	1.034	0.9337		1.006	0.971	1.042	0.7553
rs3811418	RORC	chr1:151832573: A:G		1.016	0.966	1.068	0.5454		1.033	0.979	1.091	0.237		0.998	0.84	1.185	0.9819		0.967	0.804	1.163	0.7228		1.013	0.968	1.06	0.5877		1.025	0.976	1.076	0.3293
rs3828057	RORC	chr1:151807701: G:A		1.001	0.955	1.049	0.9649		1.017	0.967	1.069	0.5212		0.996	0.945	1.05	0.8815		1.004	0.948	1.062	0.9018		0.999	0.969	1.03	0.9541		1.008	0.976	1.042	0.626
rs4376556	RORB	chr9:74500765: G:A		1.005	0.963	1.049	0.8321		1.013	0.967	1.061	0.5848		1.037	0.969	1.11	0.2894		1.018	0.946	1.096	0.6265		1.011	0.979	1.044	0.5109		1.011	0.977	1.047	0.5242
rs4525614	MAP2K2	chr19:4115686: G:A		0.982	0.921	1.047	0.583		0.977	0.912	1.046	0.5048		0.854	0.624	1.167	0.3215		0.921	0.661	1.285	0.629		0.978	0.921	1.039	0.4753		0.976	0.915	1.042	0.468
rs4589882	NR1D2	chr3:23959005: G:A		1.031	0.988	1.076	0.1617		1.036	0.989	1.085	0.1375		1.039	0.953	1.134	0.3858		1.039	0.945	1.142	0.4277		1.026	0.991	1.063	0.14		1.029	0.992	1.069	0.1296
rs4753426	MTNR1B	chr11:92968430: A:G		1.028	0.98	1.079	0.2539		1.032	0.98	1.087	0.2328		1.019	0.969	1.073	0.459		1.032	0.977	1.091	0.2596		1.018	0.988	1.049	0.2452		1.024	0.991	1.058	0.154
rs4760751	TPH2	chr12:71984138: G:A		1.024	0.976	1.074	0.3282		1.053	1	1.108	0.0509		0.969	0.84	1.117	0.6626		1.012	0.867	1.182	0.8781		1.016	0.974	1.06	0.4619		1.042	0.996	1.091	0.076
rs4760816	TPH2	chr12:71978821: A:G		1.005	0.961	1.051	0.8194		1.013	0.965	1.064	0.5986		1.007	0.952	1.065	0.8087		1.016	0.956	1.079	0.6068		1.004	0.974	1.035	0.7745		1.011	0.978	1.045	0.5242
rs5755694	MAPK1	chr22:21846241: G:A		1.008	0.961	1.057	0.7574		1.027	0.975	1.081	0.3174		0.987	0.938	1.039	0.6154		0.996	0.943	1.053	0.8925		0.998	0.969	1.029	0.918		1.009	0.977	1.043	0.5813
rs6494573	MAP2K1	chr15:66443213: A:G		1.044	0.983	1.109	0.1568		1.032	0.967	1.101	0.3482		1.142	0.857	1.522	0.3647		1.119	0.82	1.525	0.4785		1.045	0.987	1.106	0.129		1.033	0.971	1.098	0.3044
rs6820205	MTNR1A	chr4:186543713: G:A		0.966	0.907	1.029	0.2797		0.976	0.912	1.044	0.4778		0.787	0.581	1.066	0.1222		0.746	0.537	1.037	0.0813		0.961	0.905	1.019	0.1836		0.967	0.907	1.031	0.3087
rs7021746	NFIL3	chr9:91413979: G:A		1.037	0.994	1.083	0.095		1.033	0.986	1.083	0.1713		1.023	0.936	1.118	0.6184		1.022	0.927	1.126	0.6625		1.028	0.993	1.065	0.1207		1.025	0.987	1.065	0.1992
rs7026487	RORB	chr9:74490775: A:T		0.987	0.946	1.031	0.5612		0.995	0.95	1.043	0.8391		1.018	0.954	1.086	0.5947		1.004	0.936	1.077	0.9051		0.997	0.966	1.029	0.8676		0.998	0.965	1.033	0.9277
rs7032571	NFIL3	chr9:91428391: A:G		1.012	0.966	1.06	0.6096		1.011	0.962	1.063	0.6601		1.183	1.043	1.342	0.009		1.15	1.003	1.317	0.0446		1.026	0.986	1.069	0.2038		1.023	0.979	1.068	0.3073
rs7075976	MAPK8	chr10:48406234: A:G		1.015	0.969	1.063	0.5331		1.019	0.97	1.071	0.4509		1.054	0.999	1.112	0.055		1.054	0.994	1.117	0.0773		1.023	0.993	1.055	0.1351		1.025	0.992	1.06	0.1353
rs7182853	MAP2K1	chr15:66469947: A:G		1.006	0.963	1.05	0.7945		1.002	0.957	1.05	0.9292		1.026	0.96	1.096	0.4495		1.023	0.953	1.099	0.5248		1.009	0.978	1.042	0.5788		1.007	0.973	1.042	0.711
rs7258366	MAP2K2	chr19:4114417: G:A		1.029	0.984	1.076	0.2097		1.021	0.973	1.072	0.3957		0.961	0.859	1.074	0.4809		0.95	0.841	1.072	0.4054		1.016	0.978	1.056	0.4063		1.009	0.969	1.052	0.6587
rs7299582	TPH2	chr12:71962534: A:G		1.021	0.974	1.071	0.3912		1.049	0.996	1.104	0.0689		0.966	0.838	1.114	0.6335		1.001	0.858	1.169	0.9874		1.013	0.972	1.057	0.5371		1.038	0.992	1.087	0.1062
rs7300641	TPH2	chr12:71974791: C:A		1.032	0.986	1.081	0.1704		1.063	1.012	1.117	0.0147		0.975	0.863	1.102	0.6869		1.015	0.889	1.157	0.8303		1.021	0.982	1.062	0.2922		1.049	1.005	1.094	0.0295
rs743409	MAPK1	chr22:21774926: G:A		1.007	0.959	1.057	0.7858		1.025	0.973	1.081	0.3504		0.996	0.948	1.047	0.888		1.003	0.951	1.059	0.9037		1.001	0.972	1.032	0.9334		1.011	0.978	1.044	0.514
rs7869771	NFIL3	chr9:91418345: A:C		1.035	0.991	1.08	0.1201		1.028	0.982	1.077	0.24		1.013	0.93	1.104	0.7589		1.015	0.925	1.115	0.7482		1.024	0.99	1.06	0.1696		1.021	0.983	1.06	0.2823
rs8033552	RORA	chr15:60551386: G:A		1.044	0.998	1.092	0.0617		1.036	0.987	1.089	0.1517		1.031	0.915	1.161	0.6142		1.084	0.952	1.234	0.2255		1.036	0.996	1.077	0.0755		1.036	0.993	1.081	0.1023
rs930707	DDC	chr7:50551980: G:A		1.052	0.937	1.18	0.3907		1.027	0.908	1.162	0.6729		0.692	0.171	2.793	0.605		0.988	0.205	4.762	0.9884		1.048	0.935	1.174	0.4211		1.026	0.908	1.16	0.6764
rs9310725	NR1D2	chr3:23989599: A:G		1.036	0.992	1.081	0.1119		1.048	1	1.098	0.0509		1.045	0.952	1.147	0.3522		1.032	0.933	1.141	0.5448		1.031	0.995	1.068	0.0968		1.037	0.998	1.077	0.0665
rs9340	MAPK1	chr22:21761064: G:A		1.013	0.969	1.06	0.5652		0.996	0.949	1.046	0.8863		1.01	0.954	1.07	0.7248		0.982	0.923	1.045	0.5634		1.009	0.979	1.041	0.5591		0.993	0.961	1.027	0.6822
rs9607272	MAPK1	chr22:21782109: A:C		1.033	0.99	1.079	0.1382		1.013	0.967	1.062	0.5844		1.072	0.977	1.177	0.1417		1.047	0.947	1.158	0.3712		1.033	0.997	1.07	0.0755		1.016	0.977	1.055	0.4293
rs9610375	MAPK1	chr22:21832804: C:A		1.004	0.958	1.053	0.8542		0.996	0.947	1.048	0.8751		1.001	0.95	1.055	0.9662		0.987	0.932	1.045	0.6539		1.002	0.972	1.033	0.8858		0.994	0.962	1.027	0.7179
rs9610417	MAPK1	chr22:21845681: G:A		1.034	0.99	1.08	0.1284		1.014	0.968	1.063	0.5629		1.066	0.971	1.171	0.1804		1.038	0.938	1.149	0.4686		1.032	0.996	1.07	0.0785		1.015	0.977	1.055	0.4524
rs9610487	MAPK1	chr22:21859680: A:G		1.03	0.987	1.075	0.1766		1.004	0.959	1.052	0.8548		1.079	0.987	1.178	0.0938		1.05	0.955	1.156	0.313		1.032	0.996	1.068	0.0793		1.011	0.973	1.049	0.5851
rs9809501	RAF1	chr3:12614190: A:C		0.997	0.946	1.052	0.9228		1.001	0.945	1.06	0.9813		0.953	0.776	1.171	0.6498		0.942	0.755	1.176	0.5989		0.995	0.947	1.045	0.8428		0.997	0.946	1.052	0.9163
rs9849171	MKRN2/RAF1	chr3:12581124: G:C		1.021	0.978	1.066	0.3465		1.016	0.969	1.064	0.5157		0.966	0.906	1.03	0.2907		0.958	0.894	1.026	0.2203		1.003	0.972	1.035	0.8707		0.998	0.964	1.032	0.893
Chromosome and position (GRCh38.p13): For example, chr9:91426574: A:G indicates chromosome 9, base pair location 91426574, referent allele A, variant allele G
a adjusted for study, reference age and eight principal components
b adjusted for study, reference age, parity, breast feeding, smoking status, current intake of estrogen-progesterone MHT, and eight principal components

## Sheet: S4b ER+ BFDP
Supplementary table S4b: Stratified analysis for breast-cancer risk association by tumor hormone-receptor status: Bayesian false-discovery probability (BFDP) for dominant, recessive, and additive SNP models with p-values < 0.05 in adjusted logistic regression models for ER+ breast cancer.
			Dominant model								Recessive model								Additive model
							BFDP for ORb Prior probability for effect (β≠0)								BFDP for ORb Prior probability for effect (β≠0)								BFDP for ORb Prior probability for effect (β≠0)
SNP	Nearest gene		ORb	CI lowerb	CI upperb	p-valueb	0.1	0.05	0.01		ORb	CI lowerb	CI upperb	p-valueb	0.1	0.05	0.01		ORb	CI lowerb	CI upperb	p-valueb	0.1	0.05	0.01
rs10857561	MAPK8										1.097	1.023	1.177	0.0095	0.581	0.7453	0.9385		1.035	1.001	1.071	0.046	0.8818	0.9403	0.988
rs1386492	TPH2		1.063	1.011	1.117	0.0159	0.6934	0.8269	0.9614										1.047	1.003	1.093	0.0343	0.831	0.9121	0.9818
rs1470747	DDC										0.902	0.819	0.994	0.0373	0.7798	0.882	0.975
rs1473473	TPH2		1.054	1.003	1.107	0.0375	0.8156	0.9033	0.9799										1.046	1.002	1.091	0.0417	0.8334	0.9135	0.9821
rs1487276	TPH2		1.053	1.002	1.106	0.0414	0.8268	0.9097	0.9813										1.045	1.001	1.091	0.0446	0.8542	0.9252	0.9847
rs7032571	NFIL3										1.15	1.003	1.317	0.0446	0.8021	0.8954	0.9781
rs7300641	TPH2		1.063	1.012	1.117	0.0147	0.6935	0.8269	0.9614										1.049	1.005	1.094	0.0295	0.7901	0.8882	0.9764
BFDP < 0.8
b adjusted for study, reference age, parity, breast feeding, smoking status, current intake of estrogen-progesterone MHT, and eight principal components

## Sheet: S4c ER- OR analysis
Supplementary table S4c: Stratified analysis for breast-cancer risk association by tumor hormone-receptor status: Odds ratios (OR), 95% confidence intervals (CI), and p-values from Wald tests for adjusted logistic regression models for dominant, recessive, and additive SNP models for ER- breast cancer.
				Dominant model										Recessive model										Additive model
SNP	Nearest gene	Chromosome, position (GRCh38.p13), and referent/variant alleles		ORa	CI lowera	CI uppera	p-valuea		ORb	CI lowerb	CI upperb	p-valueb		ORa	CI lowera	CI uppera	p-valuea		ORb	CI lowerb	CI upperb	p-valueb		ORa	CI lowera	CI uppera	p-valuea		ORb	CI lowerb	CI upperb	p-valueb
rs10116162	NFIL3	chr9:91426574: A:G		0.997	0.925	1.074	0.9289		1.003	0.927	1.086	0.9323		1.026	0.89	1.182	0.7242		1.067	0.919	1.239	0.3936		1.002	0.944	1.064	0.9394		1.014	0.952	1.079	0.6738
rs1018584	RORB	chr9:74523330: C:A		0.991	0.92	1.068	0.8168		0.988	0.913	1.068	0.7519		1.067	0.954	1.192	0.2567		1.046	0.931	1.177	0.4474		1.011	0.957	1.067	0.7052		1.004	0.948	1.063	0.8922
rs10217741	RORB	chr9:74497243: A:C		1.011	0.937	1.091	0.7806		1.003	0.926	1.087	0.9332		1.073	0.963	1.196	0.1993		1.053	0.94	1.18	0.3722		1.024	0.969	1.081	0.4007		1.015	0.958	1.075	0.6128
rs10781247	RORB	chr9:74659099: A:G		0.977	0.884	1.08	0.6497		0.981	0.883	1.09	0.719		0.898	0.578	1.396	0.634		0.911	0.572	1.452	0.696		0.975	0.888	1.071	0.5973		0.979	0.887	1.081	0.6738
rs10851685	RORA	chr15:60563001: A:T		0.974	0.894	1.062	0.5538		0.955	0.873	1.045	0.3139		1.15	0.874	1.513	0.3179		1.134	0.85	1.512	0.3917		0.99	0.916	1.069	0.79		0.972	0.897	1.054	0.4982
rs10857561	MAPK8	chr10:48400595: G:A		0.964	0.895	1.038	0.3309		0.972	0.9	1.051	0.4803		1.085	0.97	1.213	0.1534		1.088	0.968	1.224	0.1566		0.999	0.946	1.055	0.9753		1.005	0.949	1.064	0.8724
rs10869418	RORB	chr9:74540466: T:A		0.98	0.908	1.058	0.6043		0.972	0.897	1.054	0.494		0.937	0.776	1.131	0.4985		0.925	0.759	1.129	0.4442		0.978	0.916	1.044	0.4994		0.971	0.907	1.04	0.3974
rs10869433	RORB	chr9:74653750: C:A		0.999	0.923	1.081	0.9828		1.033	0.95	1.122	0.4476		1.125	0.919	1.377	0.2524		1.125	0.91	1.391	0.2763		1.012	0.946	1.084	0.7226		1.037	0.966	1.114	0.3124
rs10869435	RORB	chr9:74661165: A:T		0.98	0.903	1.064	0.6305		0.997	0.915	1.087	0.9449		1.024	0.938	1.118	0.5969		1.019	0.93	1.117	0.6902		1	0.949	1.054	0.9938		1.005	0.952	1.062	0.8473
rs10879357	TPH2	chr12:72020783: G:A		0.942	0.873	1.016	0.1214		0.96	0.886	1.039	0.3095		0.967	0.873	1.073	0.5301		0.984	0.883	1.096	0.7633		0.962	0.912	1.015	0.1578		0.975	0.922	1.032	0.3845
rs10991925	NFIL3	chr9:91415358: A:G		1.028	0.955	1.107	0.4607		1.036	0.958	1.12	0.3762		1.027	0.889	1.187	0.7157		1.076	0.925	1.251	0.3448		1.022	0.964	1.085	0.4607		1.035	0.973	1.101	0.275
rs11024449	TPH1	chr11:18036338: G:A		0.992	0.921	1.068	0.8257		0.981	0.907	1.06	0.6214		1.003	0.868	1.158	0.9713		1.012	0.869	1.178	0.8828		0.995	0.938	1.056	0.8724		0.989	0.93	1.053	0.7379
rs11144039	RORB	chr9:74654144: A:G		0.968	0.872	1.074	0.539		0.968	0.868	1.08	0.5655		0.989	0.622	1.572	0.9617		1.01	0.616	1.658	0.9672		0.971	0.881	1.071	0.5573		0.972	0.877	1.078	0.5946
rs11144064	RORB	chr9:74686388: G:A		1.066	0.9	1.263	0.4573		1.038	0.868	1.243	0.6805		1.186	0.287	4.902	0.814		1.085	0.264	4.47	0.9097		1.066	0.903	1.259	0.4496		1.038	0.871	1.237	0.6769
rs11179065	TPH2	chr12:72027721: G:A		1.02	0.893	1.165	0.7699		0.971	0.844	1.118	0.682		1.19	0.54	2.621	0.6658		1.258	0.534	2.967	0.5998		1.023	0.9	1.163	0.7268		0.978	0.854	1.12	0.7502
rs11238134	DDC	chr7:50475229: C:A		0.974	0.905	1.049	0.49		0.974	0.901	1.052	0.5027		1.015	0.905	1.139	0.7955		0.994	0.881	1.122	0.925		0.989	0.936	1.045	0.6975		0.984	0.929	1.043	0.5887
rs1157384	RORB	chr9:74643866: A:G		0.971	0.899	1.048	0.4429		0.96	0.886	1.04	0.3202		1.002	0.905	1.109	0.9683		0.963	0.866	1.071	0.487		0.986	0.935	1.04	0.6065		0.97	0.918	1.026	0.2901
rs11721818	MTNR1A	chr4:186556166: T:A		0.996	0.924	1.073	0.9065		0.984	0.91	1.065	0.6943		1.01	0.908	1.123	0.856		1.023	0.915	1.144	0.6922		1	0.948	1.055	0.9939		0.998	0.943	1.056	0.9341
rs11913721	MAPK1	chr22:21855846: A:C		1.045	0.967	1.13	0.2682		1.01	0.93	1.096	0.8141		1.057	0.96	1.165	0.2596		1.029	0.929	1.139	0.5828		1.037	0.984	1.094	0.1735		1.013	0.958	1.071	0.6476
rs12045886	RORC	chr1:151809614: A:G		1.011	0.94	1.089	0.7621		0.997	0.923	1.077	0.9411		1.027	0.892	1.184	0.7092		0.974	0.839	1.13	0.7262		1.012	0.954	1.073	0.6928		0.994	0.934	1.057	0.8385
rs12101954	RPL4/MAP2K1	chr15:66501339: C:G		0.998	0.927	1.075	0.9582		0.993	0.919	1.073	0.8544		0.966	0.835	1.117	0.6383		0.955	0.819	1.113	0.5554		0.993	0.936	1.053	0.8146		0.988	0.928	1.051	0.6981
rs12229394	TPH2	chr12:71999134: G:A		0.937	0.87	1.009	0.0844		0.926	0.857	1.001	0.0534		0.868	0.747	1.008	0.0627		0.836	0.715	0.978	0.0251		0.937	0.883	0.994	0.0322		0.925	0.869	0.984	0.0138
rs12443044	RORA	chr15:60594617: T:A		0.988	0.918	1.064	0.7579		1.001	0.926	1.081	0.9895		1.003	0.875	1.151	0.9628		0.997	0.863	1.151	0.9651		0.993	0.937	1.053	0.8234		1	0.941	1.062	0.9935
rs12459940	MAP2K2	chr19:4118873: A:G		1.035	0.962	1.115	0.3547		1.005	0.93	1.086	0.8992		0.993	0.872	1.13	0.9139		0.977	0.853	1.119	0.7316		1.02	0.963	1.079	0.5041		0.998	0.941	1.06	0.9571
rs12941497	NR1D1	chr17:40099341: G:A		0.942	0.874	1.014	0.1103		0.944	0.874	1.021	0.1488		0.981	0.848	1.134	0.7906		0.938	0.806	1.092	0.4115		0.959	0.904	1.018	0.1658		0.954	0.896	1.015	0.1366
rs13297268	NFIL3	chr9:91425859: G:A		0.906	0.81	1.014	0.0852		0.892	0.794	1.003	0.0557		0.955	0.54	1.689	0.8738		0.875	0.487	1.571	0.6545		0.913	0.821	1.016	0.0953		0.898	0.803	1.003	0.0573
rs1347069	MAP2K1	chr15:66434031: G:A		0.999	0.928	1.076	0.9787		0.996	0.921	1.076	0.9125		0.965	0.834	1.117	0.6323		0.953	0.817	1.111	0.5374		0.993	0.936	1.054	0.8282		0.989	0.93	1.053	0.7341
rs13515	MAPK1	chr22:21761597: G:A		0.978	0.905	1.057	0.5761		0.98	0.903	1.064	0.6345		0.854	0.693	1.053	0.1389		0.808	0.649	1.007	0.0574		0.967	0.904	1.034	0.3295		0.963	0.898	1.033	0.2949
rs1386483	TPH2	chr12:72018714: G:A		0.949	0.88	1.022	0.1644		0.966	0.893	1.044	0.3813		0.955	0.854	1.067	0.4153		0.972	0.865	1.091	0.6283		0.962	0.911	1.015	0.1582		0.975	0.921	1.032	0.382
rs1386489	TPH2	chr12:71955510: A:G		1.071	0.988	1.161	0.0975		1.095	1.005	1.192	0.0375		0.875	0.678	1.129	0.3038		0.924	0.707	1.209	0.5665		1.043	0.971	1.121	0.2453		1.067	0.989	1.151	0.0923
rs1386492	TPH2	chr12:71968485: A:G		1.06	0.98	1.146	0.1437		1.078	0.993	1.17	0.0747		0.943	0.765	1.164	0.5862		0.974	0.781	1.215	0.8145		1.038	0.97	1.11	0.2802		1.054	0.982	1.132	0.1434
rs1470747	DDC	chr7:50559312: G:A		1.029	0.955	1.108	0.457		1.029	0.952	1.113	0.4642		1.129	0.974	1.308	0.1067		1.122	0.961	1.31	0.1454		1.039	0.978	1.103	0.2147		1.038	0.975	1.105	0.242
rs1473473	TPH2	chr12:72010598: A:G		1.109	1.025	1.198	0.0095		1.124	1.036	1.22	0.0051		0.87	0.698	1.086	0.2187		0.896	0.711	1.13	0.3552		1.066	0.996	1.14	0.0642		1.081	1.007	1.16	0.0323
rs1487276	TPH2	chr12:72011279: G:A		1.109	1.026	1.198	0.0095		1.124	1.036	1.22	0.0052		0.871	0.699	1.087	0.2227		0.897	0.711	1.132	0.3604		1.066	0.996	1.14	0.0634		1.08	1.007	1.16	0.0324
rs1487281	TPH2	chr12:71986242: A:C		1.064	0.981	1.154	0.1366		1.088	0.999	1.185	0.0537		0.877	0.68	1.131	0.3126		0.925	0.707	1.21	0.5691		1.038	0.966	1.116	0.3097		1.062	0.984	1.145	0.1219
rs1549854	MAP2K1	chr15:66404397: C:A		0.956	0.879	1.04	0.2987		0.955	0.875	1.043	0.3105		1.038	0.953	1.13	0.3923		1.036	0.947	1.132	0.4421		0.997	0.946	1.05	0.906		0.996	0.943	1.052	0.877
rs16942767	RORA	chr15:60569169: G:A		0.873	0.76	1.002	0.0533		0.831	0.72	0.96	0.0121		0.972	0.43	2.2	0.946		0.939	0.407	2.169	0.8833		0.88	0.771	1.006	0.061		0.841	0.732	0.967	0.0147
rs16942772	RORA	chr15:60574930: C:A		0.869	0.757	0.997	0.0459		0.829	0.718	0.958	0.0109		0.936	0.415	2.112	0.8743		0.9	0.392	2.068	0.8035		0.876	0.767	1.001	0.0515		0.838	0.73	0.963	0.0129
rs17060398	RORB	chr9:74657380: G:A		0.964	0.869	1.07	0.4886		0.963	0.863	1.075	0.5056		0.987	0.62	1.569	0.9551		1.062	0.652	1.729	0.8097		0.967	0.877	1.067	0.5081		0.97	0.875	1.075	0.5644
rs17110627	TPH2	chr12:71996615: G:A		0.939	0.871	1.011	0.0969		0.93	0.86	1.005	0.0674		0.847	0.718	0.998	0.0477		0.814	0.685	0.967	0.0191		0.936	0.88	0.995	0.0337		0.924	0.866	0.986	0.0162
rs17237290	RORA	chr15:60579671: A:G		0.88	0.769	1.008	0.0643		0.845	0.734	0.972	0.0187		1.022	0.476	2.196	0.9549		0.945	0.43	2.077	0.8875		0.889	0.781	1.013	0.0766		0.854	0.746	0.978	0.0225
rs17270188	RORA	chr15:60507710: A:G		1.051	0.973	1.134	0.2073		1.067	0.984	1.156	0.1163		0.983	0.886	1.09	0.7465		0.97	0.871	1.081	0.5863		1.02	0.967	1.076	0.4726		1.024	0.968	1.083	0.4139
rs17303055	RORA	chr15:60605180: T:A		0.926	0.817	1.048	0.2234		0.898	0.789	1.023	0.1061		1.127	0.585	2.171	0.7213		0.989	0.502	1.948	0.9749		0.935	0.83	1.053	0.2692		0.907	0.801	1.026	0.1217
rs17303062	RORA	chr15:60606270: A:G		0.924	0.816	1.046	0.2109		0.896	0.787	1.021	0.0993		1.127	0.585	2.171	0.7213		0.989	0.502	1.948	0.9749		0.933	0.828	1.051	0.2554		0.905	0.799	1.024	0.1144
rs17821572	MAPK1	chr22:21821696: A:G		0.999	0.868	1.151	0.9943		0.989	0.852	1.147	0.88		1.155	0.523	2.552	0.7213		1.121	0.471	2.666	0.7964		1.004	0.876	1.149	0.9588		0.992	0.86	1.145	0.9172
rs1823059	MAP2K2	chr19:4115995: G:A		1.015	0.942	1.093	0.7029		0.996	0.921	1.077	0.9125		1.034	0.881	1.214	0.6841		1.01	0.853	1.195	0.9102		1.015	0.954	1.079	0.6398		0.998	0.936	1.065	0.9623
rs1869486	RORA	chr15:60502608: G:A		1.006	0.931	1.086	0.8875		1.021	0.942	1.108	0.6087		0.906	0.744	1.105	0.3314		0.919	0.747	1.13	0.4228		0.993	0.93	1.061	0.8318		1.006	0.939	1.078	0.871
rs1979013	MAP2K2	chr19:4098949: G:A		1.068	0.991	1.151	0.0847		1.056	0.976	1.142	0.1763		1.028	0.869	1.215	0.7498		0.994	0.833	1.185	0.945		1.05	0.987	1.117	0.1215		1.037	0.972	1.107	0.2736
rs2071427	NR1D1	chr17:40098239: G:A		1.004	0.932	1.081	0.9207		0.991	0.917	1.07	0.8137		1.01	0.876	1.164	0.8945		1.027	0.885	1.192	0.7243		1.004	0.947	1.065	0.8934		0.999	0.939	1.062	0.9662
rs2071570	NR1D1	chr17:40100837: C:A		0.931	0.863	1.005	0.0656		0.927	0.856	1.004	0.0621		0.909	0.761	1.086	0.2939		0.871	0.723	1.05	0.1486		0.939	0.881	1.001	0.0546		0.931	0.871	0.996	0.0369
rs2113943	RORA	chr15:60603437: A:G		0.938	0.869	1.012	0.1007		0.954	0.88	1.033	0.2455		1.016	0.919	1.123	0.7607		1.031	0.927	1.145	0.5754		0.974	0.923	1.027	0.3278		0.985	0.932	1.042	0.6075
rs2129575	TPH2	chr12:71946293: C:A		0.951	0.882	1.025	0.1897		0.941	0.87	1.018	0.1325		0.882	0.747	1.042	0.1398		0.851	0.714	1.013	0.0702		0.95	0.893	1.01	0.101		0.938	0.879	1.001	0.054
rs2171363	TPH2	chr12:71966484: G:A		0.99	0.916	1.069	0.7934		0.991	0.913	1.074	0.8197		0.931	0.844	1.027	0.1548		0.933	0.842	1.034	0.1887		0.975	0.925	1.027	0.341		0.976	0.923	1.031	0.3848
rs2266967	MAPK1	chr22:21802500: A:C		0.964	0.887	1.047	0.3852		0.975	0.893	1.064	0.5648		0.991	0.909	1.08	0.8379		1.01	0.923	1.105	0.8359		0.983	0.933	1.035	0.5084		0.994	0.941	1.049	0.8167
rs2269457	NR1D1	chr17:40098436: A:G		0.962	0.893	1.037	0.3093		0.959	0.887	1.037	0.291		0.919	0.783	1.079	0.3008		0.909	0.769	1.073	0.2594		0.962	0.905	1.023	0.218		0.958	0.899	1.022	0.1934
rs2289162	RORA	chr15:60590400: A:T		0.912	0.805	1.034	0.1496		0.885	0.777	1.008	0.0665		1.147	0.595	2.208	0.6824		1.005	0.51	1.979	0.9885		0.923	0.819	1.04	0.1899		0.895	0.79	1.014	0.0803
rs2289163	RORA	chr15:60590769: A:C		0.911	0.804	1.032	0.1442		0.884	0.776	1.008	0.0648		1.105	0.574	2.125	0.7658		0.969	0.493	1.905	0.928		0.921	0.817	1.038	0.178		0.893	0.789	1.012	0.0755
rs2289858	MAP2K2	chr19:4102625: A:G		1.038	0.933	1.155	0.4964		1.069	0.956	1.196	0.2433		1.197	0.75	1.909	0.4505		1.247	0.768	2.026	0.3719		1.042	0.942	1.151	0.4265		1.071	0.964	1.189	0.2
rs2454436	RAF1	chr3:12588387: A:G		0.961	0.891	1.037	0.3091		0.966	0.892	1.046	0.3992		0.982	0.823	1.171	0.8379		0.998	0.829	1.202	0.9873		0.97	0.91	1.034	0.355		0.976	0.913	1.044	0.4761
rs2876981	MAPK1	chr22:21851322: A:C		1.044	0.968	1.126	0.2621		1.01	0.933	1.094	0.7977		1.061	0.956	1.178	0.2655		1.038	0.93	1.159	0.5013		1.038	0.984	1.095	0.1721		1.015	0.96	1.074	0.5995
rs350886	MAP2K2	chr19:4090115: G:A		0.959	0.89	1.032	0.2618		0.962	0.891	1.04	0.3324		0.915	0.812	1.032	0.15		0.913	0.805	1.036	0.1601		0.958	0.906	1.013	0.1298		0.96	0.905	1.017	0.1663
rs350913	MAP2K2	chr19:4096781: G:A		1.051	0.973	1.135	0.2045		1.073	0.99	1.163	0.0879		0.944	0.852	1.046	0.2716		0.947	0.85	1.055	0.3202		1.008	0.956	1.064	0.7582		1.019	0.964	1.078	0.5036
rs3729931	RAF1	chr3:12585017: G:A		1.012	0.939	1.091	0.7518		1.006	0.93	1.088	0.8779		0.95	0.85	1.062	0.3692		0.956	0.851	1.074	0.4498		0.994	0.942	1.049	0.831		0.992	0.938	1.051	0.7938
rs3743266	RORA	chr15:60489314: A:G		0.954	0.886	1.027	0.209		0.943	0.873	1.019	0.1405		0.889	0.784	1.008	0.0666		0.877	0.768	1.002	0.0527		0.95	0.897	1.005	0.0724		0.941	0.887	0.999	0.0446
rs3811418	RORC	chr1:151832573: A:G		1.018	0.933	1.11	0.6937		1.015	0.927	1.112	0.748		1.06	0.789	1.424	0.6975		1.077	0.793	1.462	0.6346		1.019	0.942	1.102	0.6458		1.018	0.937	1.105	0.6767
rs3828057	RORC	chr1:151807701: G:A		0.964	0.89	1.044	0.3666		0.974	0.895	1.059	0.5332		0.97	0.886	1.063	0.5194		0.974	0.885	1.071	0.5858		0.975	0.925	1.027	0.3387		0.98	0.928	1.035	0.4728
rs4376556	RORB	chr9:74500765: G:A		0.99	0.92	1.066	0.7944		0.986	0.913	1.066	0.7296		1.043	0.929	1.172	0.4755		1.031	0.912	1.164	0.6278		1.004	0.95	1.061	0.8877		0.999	0.943	1.059	0.9766
rs4525614	MAP2K2	chr19:4115686: G:A		1.025	0.918	1.143	0.6623		0.996	0.888	1.118	0.9493		1.059	0.634	1.768	0.828		1.025	0.594	1.769	0.9305		1.024	0.924	1.136	0.6487		0.998	0.895	1.112	0.9658
rs4589882	NR1D2	chr3:23959005: G:A		1.044	0.97	1.125	0.2496		1.031	0.954	1.114	0.4465		1.012	0.87	1.178	0.8762		1.007	0.859	1.18	0.9341		1.031	0.971	1.094	0.3198		1.021	0.959	1.087	0.5163
rs4753426	MTNR1B	chr11:92968430: A:G		0.97	0.893	1.052	0.4605		0.961	0.882	1.047	0.3639		1.028	0.942	1.123	0.533		1.028	0.937	1.127	0.5572		0.997	0.947	1.051	0.9215		0.994	0.941	1.05	0.8195
rs4760751	TPH2	chr12:71984138: G:A		1.075	0.991	1.165	0.0823		1.099	1.009	1.197	0.0294		0.89	0.691	1.147	0.3699		0.94	0.719	1.228	0.6492		1.048	0.975	1.126	0.2035		1.072	0.994	1.156	0.0714
rs4760816	TPH2	chr12:71978821: A:G		0.988	0.914	1.068	0.7633		0.992	0.914	1.076	0.8442		0.938	0.85	1.035	0.2003		0.939	0.847	1.041	0.2297		0.976	0.926	1.029	0.3673		0.978	0.925	1.034	0.4318
rs5755694	MAPK1	chr22:21846241: G:A		0.949	0.875	1.03	0.2105		0.961	0.882	1.046	0.3582		0.994	0.91	1.085	0.8943		1.015	0.926	1.113	0.7441		0.977	0.928	1.029	0.3843		0.989	0.937	1.045	0.6973
rs6494573	MAP2K1	chr15:66443213: A:G		0.993	0.894	1.102	0.8886		0.961	0.861	1.073	0.4828		1.334	0.855	2.081	0.2046		1.179	0.731	1.902	0.5002		1.006	0.912	1.11	0.8981		0.973	0.877	1.079	0.6024
rs6820205	MTNR1A	chr4:186543713: G:A		0.981	0.881	1.093	0.7297		1.005	0.898	1.124	0.934		0.711	0.41	1.234	0.225		0.725	0.411	1.279	0.2673		0.971	0.877	1.074	0.5655		0.992	0.892	1.103	0.8807
rs7021746	NFIL3	chr9:91413979: G:A		1.027	0.954	1.107	0.4766		1.04	0.962	1.124	0.3291		1.02	0.877	1.187	0.7933		1.068	0.911	1.251	0.4173		1.021	0.962	1.084	0.4968		1.036	0.973	1.104	0.2667
rs7026487	RORB	chr9:74490775: A:T		0.988	0.917	1.065	0.7566		0.979	0.906	1.059	0.5997		1.004	0.898	1.124	0.94		0.993	0.883	1.117	0.909		0.995	0.942	1.051	0.8486		0.987	0.932	1.045	0.6598
rs7032571	NFIL3	chr9:91428391: A:G		1.032	0.953	1.117	0.441		1.017	0.935	1.105	0.6939		1.083	0.868	1.352	0.4779		1.016	0.805	1.283	0.8945		1.032	0.963	1.107	0.3709		1.014	0.943	1.091	0.6999
rs7075976	MAPK8	chr10:48406234: A:G		0.957	0.884	1.036	0.2757		0.976	0.898	1.06	0.5635		1.05	0.957	1.152	0.3037		1.049	0.952	1.156	0.3359		0.996	0.945	1.05	0.8858		1.004	0.951	1.061	0.8745
rs7182853	MAP2K1	chr15:66469947: A:G		0.961	0.893	1.035	0.2979		0.955	0.884	1.032	0.2451		0.985	0.878	1.106	0.8018		0.981	0.869	1.108	0.7587		0.975	0.923	1.031	0.3731		0.971	0.916	1.028	0.3137
rs7258366	MAP2K2	chr19:4114417: G:A		1.048	0.971	1.132	0.2294		1.036	0.956	1.123	0.3861		1.078	0.895	1.3	0.4288		1.039	0.853	1.265	0.7049		1.044	0.978	1.114	0.1956		1.031	0.963	1.103	0.386
rs7299582	TPH2	chr12:71962534: A:G		1.067	0.984	1.158	0.1159		1.091	1.002	1.188	0.046		0.905	0.703	1.165	0.4389		0.948	0.727	1.237	0.6963		1.043	0.971	1.121	0.2455		1.066	0.988	1.15	0.0972
rs7300641	TPH2	chr12:71974791: C:A		1.061	0.981	1.148	0.1375		1.08	0.995	1.173	0.0667		0.939	0.761	1.159	0.5588		0.97	0.777	1.212	0.7902		1.038	0.97	1.11	0.277		1.056	0.983	1.133	0.1341
rs743409	MAPK1	chr22:21774926: G:A		0.971	0.894	1.055	0.4911		0.989	0.906	1.079	0.7976		0.996	0.914	1.086	0.926		1.014	0.926	1.11	0.7673		0.987	0.937	1.04	0.6283		1.001	0.948	1.056	0.9855
rs7869771	NFIL3	chr9:91418345: A:C		1.033	0.959	1.113	0.3867		1.042	0.964	1.126	0.3014		1.023	0.885	1.183	0.7538		1.07	0.919	1.245	0.3834		1.025	0.966	1.087	0.4124		1.038	0.976	1.105	0.2375
rs8033552	RORA	chr15:60551386: G:A		1.02	0.943	1.103	0.6198		1.011	0.931	1.097	0.8005		1.066	0.869	1.309	0.5393		1.137	0.918	1.409	0.239		1.022	0.955	1.093	0.5297		1.022	0.952	1.097	0.5497
rs930707	DDC	chr7:50551980: G:A		1.055	0.863	1.29	0.6008		1.005	0.816	1.237	0.9653		2.287	0.445	11.74	0.3217		2.351	0.4	13.82	0.3443		1.064	0.873	1.296	0.5391		1.014	0.826	1.245	0.8917
rs9310725	NR1D2	chr3:23989599: A:G		1.038	0.964	1.119	0.3251		1.034	0.956	1.118	0.4012		1.01	0.859	1.187	0.9069		0.992	0.837	1.176	0.9286		1.027	0.966	1.092	0.393		1.022	0.958	1.09	0.5119
rs9340	MAPK1	chr22:21761064: G:A		1.032	0.955	1.115	0.431		0.999	0.921	1.084	0.9867		1.054	0.957	1.161	0.2846		1.024	0.925	1.134	0.6493		1.031	0.978	1.086	0.2644		1.007	0.952	1.064	0.8141
rs9607272	MAPK1	chr22:21782109: A:C		1.072	0.995	1.155	0.0684		1.043	0.965	1.128	0.2896		1.088	0.928	1.276	0.2996		1.04	0.879	1.229	0.6493		1.061	0.998	1.128	0.0582		1.035	0.971	1.103	0.2965
rs9610375	MAPK1	chr22:21832804: C:A		1.049	0.967	1.139	0.2487		1.024	0.94	1.116	0.5851		1.041	0.953	1.139	0.3725		1.027	0.935	1.128	0.5752		1.034	0.982	1.09	0.2072		1.019	0.965	1.077	0.498
rs9610417	MAPK1	chr22:21845681: G:A		1.07	0.993	1.153	0.075		1.042	0.964	1.127	0.2967		1.1	0.938	1.29	0.2422		1.05	0.888	1.242	0.5676		1.061	0.998	1.128	0.0561		1.036	0.971	1.104	0.2819
rs9610487	MAPK1	chr22:21859680: A:G		1.069	0.993	1.151	0.0782		1.037	0.96	1.121	0.3559		1.065	0.914	1.241	0.42		1.012	0.862	1.189	0.881		1.055	0.994	1.12	0.0801		1.026	0.964	1.093	0.4183
rs9809501	RAF1	chr3:12614190: A:C		0.96	0.875	1.053	0.3858		0.951	0.863	1.049	0.317		0.971	0.679	1.39	0.8734		0.986	0.678	1.436	0.9434		0.964	0.885	1.05	0.4021		0.958	0.875	1.048	0.3471
rs9849171	MKRN2/RAF1	chr3:12581124: G:C		0.997	0.925	1.074	0.9386		1	0.924	1.081	0.9901		0.97	0.869	1.084	0.591		0.972	0.866	1.092	0.6337		0.991	0.939	1.046	0.7482		0.993	0.938	1.051	0.8071
Chromosome and position (GRCh38.p13): For example, chr9:91426574: A:G indicates chromosome 9, base pair location 91426574, referent allele A, variant allele G
a adjusted for study, reference age and eight principal components
b adjusted for study, reference age, parity, breast feeding, smoking status, current intake of estrogen-progesterone MHT, and eight principal components

## Sheet: S4d ER- BFDP
Supplementary table S4d: Stratified analysis for breast-cancer risk association by tumor hormone-receptor status: Bayesian false-discovery probability (BFDP) for dominant, recessive, and additive SNP models with p-values < 0.05 in adjusted logistic regression models for ER- breast cancer.
			Dominant model								Recessive model								Additive model
							BFDP for ORb Prior probability for effect (β≠0)								BFDP for ORb Prior probability for effect (β≠0)								BFDP for ORb Prior probability for effect (β≠0)
SNP	Nearest gene		ORb	CI lowerb	CI upperb	p-valueb	0.1	0.05	0.01		ORb	CI lowerb	CI upperb	p-valueb	0.1	0.05	0.01		ORb	CI lowerb	CI upperb	p-valueb	0.1	0.05	0.01
rs12229394	TPH2										0.836	0.715	0.978	0.0251	0.766	0.8736	0.973		0.925	0.869	0.984	0.0138	0.6444	0.7928	0.9522
rs1386489	TPH2		1.095	1.005	1.192	0.0375	0.7782	0.881	0.9747
rs1473473	TPH2		1.124	1.036	1.22	0.0051	0.4596	0.6423	0.9034										1.081	1.007	1.16	0.0323	0.7648	0.8729	0.9728
rs1487276	TPH2		1.124	1.036	1.22	0.0052	0.4596	0.6423	0.9034										1.08	1.007	1.16	0.0324	0.7814	0.883	0.9752
rs16942767	RORA		0.831	0.72	0.96	0.0121	0.6749	0.8142	0.9581										0.841	0.732	0.967	0.0147	0.6968	0.8291	0.9619
rs16942772	RORA		0.829	0.718	0.958	0.0109	0.6661	0.8081	0.9564										0.838	0.73	0.963	0.0129	0.6759	0.8149	0.9582
rs17110627	TPH2										0.814	0.685	0.967	0.0191	0.7547	0.8666	0.9713		0.924	0.866	0.986	0.0162	0.6823	0.8193	0.9594
rs17237290	RORA		0.845	0.734	0.972	0.0187	0.603	0.7623	0.9435										0.854	0.746	0.978	0.0225	0.7384	0.8563	0.9688
rs2071570	NR1D1																		0.931	0.871	0.996	0.0369	0.7956	0.8915	0.9772
rs3743266	RORA																		0.941	0.887	0.999	0.0446	0.8278	0.9103	0.9814
rs4760751	TPH2		1.099	1.009	1.197	0.0294	0.756	0.8674	0.9715
rs7299582	TPH2		1.091	1.002	1.188	0.046	0.8035	0.8962	0.9783
BFDP < 0.8
b adjusted for study, reference age, parity, breast feeding, smoking status, current intake of estrogen-progesterone MHT, and eight principal components

## Sheet: S4e PR+ OR analysis
Supplementary table S4e: Stratified analysis for breast-cancer risk association by tumor hormone-receptor status: Odds ratios (OR), 95% confidence intervals (CI), and p-values from Wald tests for adjusted logistic regression models for dominant, recessive, and additive SNP models for PR+ breast cancer.
				Dominant model										Recessive model										Additive model
SNP	Nearest gene	Chromosome, position (GRCh38.p13), and referent/variant alleles		ORa	CI lowera	CI uppera	p-valuea		ORb	CI lowerb	CI upperb	p-valueb		ORa	CI lowera	CI uppera	p-valuea		ORb	CI lowerb	CI upperb	p-valueb		ORa	CI lowera	CI uppera	p-valuea		ORb	CI lowerb	CI upperb	p-valueb
rs10116162	NFIL3	chr9:91426574: A:G		0.997	0.948	1.048	0.9037		0.992	0.941	1.046	0.7675		1.008	0.915	1.111	0.8706		1.002	0.905	1.11	0.9629		0.999	0.96	1.04	0.9764		0.995	0.954	1.038	0.8281
rs1018584	RORB	chr9:74523330: C:A		0.994	0.946	1.045	0.8179		0.997	0.947	1.05	0.918		1.074	0.997	1.157	0.0595		1.066	0.986	1.153	0.1063		1.014	0.978	1.051	0.4563		1.014	0.976	1.053	0.479
rs10217741	RORB	chr9:74497243: A:C		0.989	0.94	1.041	0.6794		0.991	0.94	1.046	0.7501		1.085	1.009	1.166	0.027		1.072	0.994	1.156	0.0714		1.015	0.979	1.053	0.4175		1.013	0.975	1.053	0.5
rs10781247	RORB	chr9:74659099: A:G		0.994	0.93	1.063	0.8616		1.004	0.936	1.077	0.9114		0.963	0.719	1.29	0.8014		1.033	0.76	1.405	0.8338		0.993	0.933	1.057	0.828		1.005	0.941	1.073	0.8816
rs10851685	RORA	chr15:60563001: A:T		0.961	0.908	1.018	0.1771		0.951	0.896	1.01	0.1014		1.167	0.973	1.401	0.0966		1.126	0.931	1.363	0.222		0.98	0.931	1.032	0.4495		0.97	0.919	1.023	0.2573
rs10857561	MAPK8	chr10:48400595: G:A		1.026	0.976	1.078	0.3106		1.032	0.98	1.087	0.2265		1.09	1.012	1.175	0.0238		1.092	1.01	1.181	0.0276		1.035	0.998	1.073	0.0662		1.039	1	1.079	0.0508
rs10869418	RORB	chr9:74540466: T:A		0.956	0.908	1.006	0.0859		0.96	0.909	1.013	0.1327		0.958	0.845	1.086	0.4988		0.93	0.816	1.06	0.277		0.963	0.922	1.006	0.0911		0.962	0.92	1.007	0.0988
rs10869433	RORB	chr9:74653750: C:A		0.985	0.934	1.038	0.5703		0.997	0.944	1.054	0.9227		1	0.87	1.149	0.9995		1.018	0.88	1.178	0.8073		0.989	0.945	1.035	0.6247		1	0.953	1.049	0.9967
rs10869435	RORB	chr9:74661165: A:T		0.978	0.926	1.034	0.4322		0.978	0.923	1.036	0.4531		0.996	0.94	1.056	0.8931		0.992	0.933	1.054	0.7833		0.99	0.956	1.025	0.5656		0.988	0.953	1.025	0.5252
rs10879357	TPH2	chr12:72020783: G:A		1.015	0.965	1.068	0.5654		1.028	0.975	1.084	0.3143		1.053	0.985	1.126	0.1321		1.069	0.997	1.147	0.061		1.022	0.986	1.058	0.2346		1.032	0.995	1.071	0.0927
rs10991925	NFIL3	chr9:91415358: A:G		1.026	0.977	1.078	0.3069		1.022	0.97	1.076	0.4151		1.033	0.937	1.14	0.5119		1.03	0.929	1.142	0.5739		1.022	0.982	1.064	0.2777		1.019	0.977	1.062	0.378
rs11024449	TPH1	chr11:18036338: G:A		0.961	0.915	1.01	0.1172		0.957	0.908	1.007	0.0917		0.988	0.896	1.089	0.8038		0.996	0.899	1.103	0.9379		0.973	0.935	1.012	0.1763		0.971	0.932	1.012	0.1675
rs11144039	RORB	chr9:74654144: A:G		0.972	0.906	1.042	0.4224		0.985	0.916	1.06	0.6898		1.091	0.8	1.489	0.5819		1.197	0.861	1.664	0.284		0.979	0.917	1.045	0.5225		0.995	0.928	1.065	0.8756
rs11144064	RORB	chr9:74686388: G:A		0.992	0.882	1.117	0.8989		0.995	0.879	1.126	0.9347		0.739	0.228	2.401	0.6152		0.618	0.188	2.029	0.4275		0.99	0.881	1.112	0.86		0.99	0.876	1.118	0.869
rs11179065	TPH2	chr12:72027721: G:A		1.049	0.961	1.145	0.2886		1.045	0.954	1.145	0.3454		0.906	0.501	1.639	0.7436		1.054	0.562	1.977	0.8696		1.043	0.958	1.136	0.3269		1.044	0.955	1.14	0.3473
rs11238134	DDC	chr7:50475229: C:A		0.952	0.906	1	0.0514		0.96	0.912	1.011	0.1218		0.966	0.894	1.044	0.388		0.958	0.884	1.039	0.3006		0.966	0.931	1.002	0.0634		0.968	0.932	1.006	0.1011
rs1157384	RORB	chr9:74643866: A:G		0.985	0.936	1.036	0.559		0.973	0.923	1.027	0.3232		1.028	0.962	1.099	0.4183		1.014	0.946	1.087	0.6932		1	0.966	1.036	0.9823		0.991	0.955	1.028	0.635
rs11721818	MTNR1A	chr4:186556166: T:A		0.998	0.949	1.049	0.9309		0.991	0.941	1.044	0.7432		0.983	0.915	1.055	0.6295		1.006	0.934	1.085	0.8688		0.994	0.959	1.031	0.7606		0.997	0.96	1.035	0.8786
rs11913721	MAPK1	chr22:21855846: A:C		1.03	0.978	1.085	0.2687		1.002	0.949	1.058	0.9468		1.013	0.949	1.082	0.6966		0.993	0.927	1.063	0.8325		1.018	0.982	1.054	0.3348		0.999	0.962	1.036	0.9453
rs12045886	RORC	chr1:151809614: A:G		1.009	0.96	1.059	0.735		0.996	0.946	1.048	0.8756		1.021	0.929	1.123	0.6614		1.007	0.912	1.112	0.8909		1.009	0.97	1.049	0.6526		0.999	0.959	1.04	0.9456
rs12101954	RPL4/MAP2K1	chr15:66501339: C:G		0.998	0.95	1.048	0.9282		1.004	0.954	1.057	0.8758		1.015	0.923	1.116	0.7534		1.021	0.924	1.127	0.6871		1.001	0.963	1.041	0.954		1.006	0.966	1.048	0.7717
rs12229394	TPH2	chr12:71999134: G:A		0.991	0.944	1.041	0.7244		0.987	0.937	1.039	0.6092		1.025	0.933	1.126	0.6074		1.006	0.912	1.109	0.9062		0.999	0.96	1.038	0.9471		0.993	0.953	1.034	0.7217
rs12443044	RORA	chr15:60594617: T:A		0.958	0.912	1.006	0.0866		0.966	0.917	1.017	0.1832		1.025	0.937	1.121	0.5912		1.032	0.94	1.134	0.5108		0.978	0.941	1.017	0.2659		0.984	0.946	1.025	0.4461
rs12459940	MAP2K2	chr19:4118873: A:G		0.995	0.948	1.046	0.8559		0.988	0.939	1.04	0.6482		1.001	0.919	1.09	0.9779		0.999	0.914	1.091	0.9743		0.998	0.961	1.036	0.8985		0.993	0.954	1.033	0.7149
rs12941497	NR1D1	chr17:40099341: G:A		0.951	0.905	0.999	0.0453		0.955	0.907	1.005	0.0768		0.977	0.887	1.075	0.6278		0.955	0.864	1.056	0.3691		0.964	0.927	1.003	0.0722		0.963	0.925	1.004	0.075
rs13297268	NFIL3	chr9:91425859: G:A		1.022	0.951	1.099	0.548		1.021	0.948	1.101	0.5803		1.281	0.908	1.806	0.1586		1.202	0.839	1.723	0.3158		1.03	0.962	1.102	0.3996		1.026	0.956	1.102	0.4721
rs1347069	MAP2K1	chr15:66434031: G:A		1.003	0.954	1.053	0.9143		1.011	0.96	1.064	0.6795		1.021	0.928	1.123	0.6725		1.025	0.928	1.133	0.6242		1.005	0.967	1.045	0.7952		1.011	0.97	1.054	0.5959
rs13515	MAPK1	chr22:21761597: G:A		1.004	0.953	1.058	0.8752		1.003	0.95	1.059	0.9022		0.949	0.831	1.085	0.4455		0.922	0.802	1.06	0.2527		0.997	0.954	1.043	0.903		0.993	0.948	1.041	0.7797
rs1386483	TPH2	chr12:72018714: G:A		1.013	0.964	1.065	0.6114		1.025	0.973	1.079	0.3593		1.036	0.964	1.114	0.3389		1.052	0.975	1.134	0.1921		1.016	0.98	1.053	0.4		1.025	0.988	1.065	0.1904
rs1386489	TPH2	chr12:71955510: A:G		1.047	0.992	1.106	0.097		1.062	1.003	1.125	0.0381		0.93	0.788	1.097	0.388		0.954	0.803	1.135	0.5969		1.03	0.982	1.081	0.2249		1.044	0.993	1.098	0.0926
rs1386492	TPH2	chr12:71968485: A:G		1.053	1	1.11	0.0518		1.073	1.016	1.133	0.0117		0.936	0.813	1.078	0.3604		0.96	0.829	1.113	0.5894		1.033	0.987	1.08	0.1659		1.05	1.001	1.101	0.0447
rs1470747	DDC	chr7:50559312: G:A		0.993	0.945	1.043	0.77		0.994	0.944	1.046	0.8131		0.926	0.835	1.027	0.1442		0.925	0.831	1.03	0.1537		0.983	0.945	1.024	0.4162		0.984	0.943	1.026	0.4504
rs1473473	TPH2	chr12:72010598: A:G		1.052	0.998	1.108	0.0596		1.06	1.003	1.12	0.0377		0.958	0.831	1.105	0.5582		0.996	0.858	1.156	0.9554		1.034	0.988	1.082	0.1488		1.044	0.996	1.095	0.0742
rs1487276	TPH2	chr12:72011279: G:A		1.052	0.998	1.108	0.0592		1.059	1.003	1.119	0.0388		0.962	0.834	1.109	0.594		1	0.862	1.16	0.9973		1.034	0.989	1.083	0.1435		1.044	0.996	1.095	0.0731
rs1487281	TPH2	chr12:71986242: A:C		1.04	0.985	1.099	0.1589		1.056	0.997	1.118	0.0611		0.929	0.787	1.096	0.3833		0.957	0.805	1.138	0.6176		1.025	0.976	1.076	0.3232		1.04	0.988	1.094	0.1306
rs1549854	MAP2K1	chr15:66404397: C:A		1.001	0.947	1.059	0.9603		1.003	0.945	1.064	0.9296		1.044	0.986	1.105	0.1375		1.048	0.988	1.112	0.1215		1.017	0.982	1.053	0.3491		1.019	0.982	1.056	0.3176
rs16942767	RORA	chr15:60569169: G:A		0.983	0.9	1.074	0.7087		0.973	0.888	1.067	0.566		0.735	0.407	1.327	0.3073		0.633	0.341	1.177	0.1486		0.978	0.898	1.065	0.6052		0.965	0.883	1.055	0.4379
rs16942772	RORA	chr15:60574930: C:A		0.973	0.891	1.063	0.5444		0.966	0.882	1.059	0.4666		0.696	0.388	1.251	0.226		0.597	0.323	1.103	0.0998		0.967	0.888	1.053	0.4393		0.957	0.876	1.046	0.3371
rs17060398	RORB	chr9:74657380: G:A		0.969	0.904	1.04	0.3824		0.983	0.914	1.058	0.6549		1.09	0.799	1.487	0.5855		1.217	0.877	1.689	0.2406		0.977	0.915	1.043	0.4793		0.994	0.928	1.064	0.8573
rs17110627	TPH2	chr12:71996615: G:A		0.991	0.943	1.041	0.7116		0.983	0.934	1.035	0.5183		1.017	0.918	1.127	0.7442		0.989	0.888	1.101	0.8337		0.996	0.957	1.037	0.8624		0.987	0.946	1.029	0.5435
rs17237290	RORA	chr15:60579671: A:G		0.971	0.89	1.059	0.5023		0.956	0.874	1.047	0.3325		0.778	0.453	1.337	0.3633		0.688	0.39	1.211	0.1947		0.967	0.889	1.051	0.4284		0.951	0.871	1.037	0.2536
rs17270188	RORA	chr15:60507710: A:G		0.991	0.942	1.043	0.7301		0.987	0.936	1.041	0.6249		1.038	0.97	1.11	0.2779		1.023	0.953	1.097	0.5344		1.006	0.971	1.042	0.7421		1	0.963	1.038	0.9896
rs17303055	RORA	chr15:60605180: T:A		0.999	0.922	1.083	0.9875		0.988	0.909	1.075	0.7865		0.96	0.605	1.522	0.861		0.826	0.511	1.336	0.4359		0.998	0.924	1.079	0.9644		0.984	0.908	1.066	0.6945
rs17303062	RORA	chr15:60606270: A:G		0.998	0.921	1.082	0.9648		0.987	0.907	1.073	0.7562		0.96	0.605	1.522	0.861		0.826	0.511	1.336	0.4359		0.997	0.923	1.077	0.9426		0.982	0.907	1.065	0.6667
rs17821572	MAPK1	chr22:21821696: A:G		0.986	0.895	1.086	0.7735		0.965	0.872	1.068	0.487		0.939	0.489	1.801	0.849		0.96	0.491	1.879	0.9057		0.985	0.897	1.082	0.7591		0.966	0.876	1.066	0.4897
rs1823059	MAP2K2	chr19:4115995: G:A		1.017	0.967	1.069	0.5097		1.01	0.958	1.063	0.7208		0.983	0.882	1.096	0.7622		0.975	0.87	1.092	0.6598		1.009	0.968	1.051	0.6686		1.003	0.961	1.047	0.8987
rs1869486	RORA	chr15:60502608: G:A		1.003	0.952	1.056	0.9108		1.013	0.96	1.069	0.6434		1.047	0.922	1.189	0.4782		1.047	0.917	1.196	0.4976		1.008	0.964	1.053	0.7348		1.015	0.969	1.062	0.5309
rs1979013	MAP2K2	chr19:4098949: G:A		1.016	0.966	1.068	0.534		1.019	0.967	1.074	0.4887		1.037	0.926	1.16	0.533		1.019	0.906	1.147	0.7543		1.016	0.975	1.059	0.4552		1.015	0.972	1.061	0.4897
rs2071427	NR1D1	chr17:40098239: G:A		1	0.952	1.05	0.9857		0.993	0.944	1.046	0.7969		1.007	0.916	1.106	0.8916		1.021	0.925	1.126	0.6843		1.001	0.962	1.041	0.9664		0.999	0.959	1.041	0.971
rs2071570	NR1D1	chr17:40100837: C:A		0.959	0.912	1.008	0.1004		0.955	0.906	1.007	0.0884		0.976	0.871	1.094	0.6804		0.962	0.855	1.083	0.5255		0.968	0.928	1.009	0.1287		0.964	0.923	1.007	0.0987
rs2113943	RORA	chr15:60603437: A:G		0.946	0.899	0.995	0.032		0.951	0.902	1.003	0.0632		0.991	0.927	1.06	0.8011		1.009	0.941	1.083	0.7937		0.971	0.937	1.006	0.1051		0.978	0.943	1.015	0.2487
rs2129575	TPH2	chr12:71946293: C:A		1.025	0.976	1.078	0.3224		1.016	0.965	1.07	0.551		0.978	0.88	1.086	0.6722		0.973	0.871	1.085	0.6188		1.013	0.973	1.055	0.5188		1.006	0.965	1.05	0.7684
rs2171363	TPH2	chr12:71966484: G:A		1.025	0.973	1.08	0.3458		1.028	0.974	1.085	0.3165		1.026	0.963	1.094	0.4247		1.033	0.966	1.104	0.3455		1.019	0.984	1.056	0.2831		1.023	0.986	1.061	0.2331
rs2266967	MAPK1	chr22:21802500: A:C		0.993	0.938	1.05	0.7961		1.008	0.95	1.068	0.8009		1.003	0.947	1.062	0.917		1.015	0.956	1.077	0.63		0.998	0.964	1.033	0.9235		1.008	0.972	1.045	0.654
rs2269457	NR1D1	chr17:40098436: A:G		0.972	0.925	1.022	0.2698		0.962	0.914	1.013	0.1444		0.967	0.871	1.073	0.5259		0.955	0.857	1.064	0.4074		0.977	0.938	1.017	0.2516		0.968	0.928	1.01	0.1306
rs2289162	RORA	chr15:60590400: A:T		0.997	0.92	1.081	0.9423		0.984	0.905	1.07	0.7081		0.939	0.589	1.496	0.7901		0.805	0.495	1.308	0.3808		0.995	0.921	1.076	0.9091		0.979	0.903	1.062	0.6115
rs2289163	RORA	chr15:60590769: A:C		0.996	0.919	1.08	0.9315		0.985	0.905	1.071	0.7165		0.94	0.594	1.489	0.7927		0.809	0.502	1.305	0.3853		0.995	0.921	1.075	0.8989		0.98	0.904	1.062	0.6191
rs2289858	MAP2K2	chr19:4102625: A:G		0.964	0.897	1.037	0.3297		0.961	0.89	1.037	0.3067		0.925	0.645	1.325	0.6692		0.916	0.629	1.335	0.6479		0.965	0.901	1.034	0.3144		0.962	0.895	1.034	0.2907
rs2454436	RAF1	chr3:12588387: A:G		1.029	0.978	1.082	0.2716		1.026	0.973	1.081	0.3447		0.999	0.888	1.123	0.9827		0.991	0.876	1.12	0.8799		1.02	0.978	1.064	0.3614		1.017	0.973	1.063	0.4611
rs2876981	MAPK1	chr22:21851322: A:C		1.034	0.983	1.088	0.1925		1.008	0.957	1.063	0.7553		1.01	0.941	1.085	0.7813		0.999	0.927	1.076	0.9717		1.02	0.984	1.057	0.2828		1.004	0.967	1.042	0.8376
rs350886	MAP2K2	chr19:4090115: G:A		0.976	0.929	1.025	0.3268		0.978	0.929	1.03	0.4051		0.95	0.878	1.028	0.2045		0.959	0.883	1.041	0.317		0.975	0.94	1.012	0.1837		0.979	0.942	1.017	0.2746
rs350913	MAP2K2	chr19:4096781: G:A		1.033	0.981	1.087	0.2179		1.039	0.985	1.096	0.158		1.019	0.953	1.09	0.5772		1.002	0.935	1.075	0.9475		1.021	0.985	1.058	0.2504		1.019	0.982	1.058	0.3107
rs3729931	RAF1	chr3:12585017: G:A		0.985	0.938	1.036	0.5598		0.984	0.934	1.037	0.5439		0.945	0.878	1.017	0.1316		0.933	0.864	1.008	0.0782		0.979	0.944	1.015	0.2435		0.975	0.939	1.013	0.1908
rs3743266	RORA	chr15:60489314: A:G		0.974	0.927	1.024	0.3005		0.978	0.929	1.03	0.3964		1.036	0.955	1.123	0.3936		1.042	0.957	1.134	0.3476		0.993	0.956	1.03	0.6944		0.996	0.958	1.035	0.8308
rs3811418	RORC	chr1:151832573: A:G		1.023	0.966	1.084	0.4353		1.034	0.973	1.098	0.2788		1.061	0.874	1.288	0.5469		1.05	0.859	1.285	0.6322		1.023	0.971	1.078	0.3861		1.031	0.977	1.089	0.2683
rs3828057	RORC	chr1:151807701: G:A		1.001	0.949	1.057	0.961		1.008	0.953	1.067	0.772		0.97	0.913	1.031	0.3315		0.978	0.918	1.042	0.4878		0.991	0.957	1.026	0.598		0.996	0.96	1.033	0.8332
rs4376556	RORB	chr9:74500765: G:A		0.993	0.945	1.043	0.774		0.997	0.947	1.049	0.8981		1.042	0.964	1.126	0.2974		1.04	0.959	1.128	0.3399		1.005	0.969	1.043	0.7821		1.007	0.969	1.046	0.7232
rs4525614	MAP2K2	chr19:4115686: G:A		0.953	0.885	1.026	0.2012		0.954	0.884	1.03	0.2327		1.006	0.716	1.413	0.9725		1.037	0.729	1.475	0.8408		0.959	0.894	1.027	0.2314		0.961	0.894	1.033	0.2786
rs4589882	NR1D2	chr3:23959005: G:A		1.028	0.978	1.08	0.2783		1.031	0.98	1.086	0.2407		1.058	0.958	1.17	0.2666		1.057	0.952	1.174	0.2977		1.027	0.987	1.069	0.1876		1.029	0.987	1.073	0.1732
rs4753426	MTNR1B	chr11:92968430: A:G		1.001	0.948	1.058	0.9634		1.003	0.947	1.063	0.9054		0.99	0.933	1.05	0.7345		1.003	0.943	1.067	0.924		0.997	0.963	1.032	0.8634		1.002	0.967	1.04	0.895
rs4760751	TPH2	chr12:71984138: G:A		1.047	0.991	1.106	0.0993		1.063	1.004	1.126	0.0354		0.929	0.787	1.097	0.3863		0.955	0.803	1.136	0.6064		1.03	0.982	1.081	0.2287		1.045	0.994	1.099	0.0867
rs4760816	TPH2	chr12:71978821: A:G		1.02	0.968	1.074	0.4563		1.023	0.97	1.08	0.4008		1.032	0.968	1.1	0.3419		1.038	0.971	1.109	0.2785		1.018	0.983	1.055	0.3064		1.022	0.985	1.06	0.2461
rs5755694	MAPK1	chr22:21846241: G:A		0.997	0.943	1.053	0.9011		1.012	0.956	1.072	0.676		0.991	0.935	1.051	0.7621		1.009	0.949	1.072	0.7824		0.995	0.962	1.031	0.7963		1.008	0.972	1.045	0.6689
rs6494573	MAP2K1	chr15:66443213: A:G		1.035	0.966	1.11	0.3296		1.027	0.955	1.104	0.4722		1.206	0.873	1.665	0.2566		1.078	0.769	1.513	0.6625		1.039	0.973	1.11	0.2514		1.027	0.959	1.1	0.4436
rs6820205	MTNR1A	chr4:186543713: G:A		0.975	0.907	1.048	0.4888		0.994	0.922	1.072	0.8813		0.773	0.543	1.099	0.1512		0.748	0.519	1.079	0.1201		0.968	0.904	1.036	0.3462		0.984	0.916	1.056	0.6493
rs7021746	NFIL3	chr9:91413979: G:A		1.028	0.978	1.08	0.2821		1.026	0.974	1.08	0.3417		1.039	0.938	1.152	0.4596		1.032	0.926	1.149	0.571		1.024	0.984	1.066	0.2443		1.022	0.979	1.066	0.3198
rs7026487	RORB	chr9:74490775: A:T		0.986	0.938	1.036	0.5777		0.987	0.938	1.04	0.6307		1.033	0.958	1.112	0.3985		1.033	0.956	1.117	0.4077		1	0.964	1.037	0.998		1.001	0.964	1.04	0.9598
rs7032571	NFIL3	chr9:91428391: A:G		1.029	0.976	1.085	0.2895		1.022	0.967	1.08	0.445		1.216	1.054	1.402	0.0072		1.19	1.025	1.381	0.0224		1.043	0.996	1.092	0.0763		1.035	0.986	1.086	0.1644
rs7075976	MAPK8	chr10:48406234: A:G		1.022	0.969	1.078	0.4153		1.029	0.973	1.087	0.3201		1.062	0.999	1.13	0.0549		1.064	0.998	1.135	0.0588		1.029	0.994	1.066	0.105		1.033	0.996	1.071	0.0851
rs7182853	MAP2K1	chr15:66469947: A:G		0.997	0.948	1.047	0.8902		0.997	0.947	1.05	0.9104		1.016	0.942	1.097	0.677		1.012	0.935	1.096	0.7708		1.002	0.966	1.039	0.9222		1.001	0.964	1.04	0.9549
rs7258366	MAP2K2	chr19:4114417: G:A		1.03	0.979	1.085	0.2519		1.025	0.972	1.082	0.3603		0.977	0.859	1.111	0.7188		0.97	0.847	1.11	0.6559		1.019	0.976	1.065	0.393		1.015	0.969	1.062	0.5295
rs7299582	TPH2	chr12:71962534: A:G		1.043	0.988	1.102	0.1272		1.059	1.001	1.122	0.0472		0.926	0.784	1.093	0.3626		0.947	0.796	1.127	0.5393		1.027	0.979	1.078	0.2792		1.042	0.99	1.096	0.1145
rs7300641	TPH2	chr12:71974791: C:A		1.053	1	1.11	0.052		1.074	1.016	1.134	0.0109		0.94	0.816	1.082	0.3881		0.968	0.835	1.121	0.661		1.033	0.987	1.081	0.1616		1.051	1.002	1.102	0.0394
rs743409	MAPK1	chr22:21774926: G:A		0.994	0.94	1.051	0.8274		1.01	0.953	1.071	0.7373		1.002	0.946	1.061	0.9587		1.014	0.955	1.076	0.6542		0.998	0.964	1.033	0.9173		1.009	0.973	1.046	0.6321
rs7869771	NFIL3	chr9:91418345: A:C		1.026	0.977	1.078	0.3046		1.022	0.971	1.077	0.4021		1.032	0.935	1.139	0.5327		1.028	0.927	1.14	0.5991		1.022	0.982	1.064	0.2816		1.019	0.977	1.062	0.3759
rs8033552	RORA	chr15:60551386: G:A		1.018	0.967	1.073	0.4957		1.013	0.959	1.069	0.6519		1.018	0.887	1.17	0.7965		1.059	0.916	1.224	0.4412		1.016	0.971	1.062	0.501		1.016	0.969	1.065	0.5223
rs930707	DDC	chr7:50551980: G:A		1.012	0.886	1.155	0.8594		0.99	0.863	1.135	0.8806		1.021	0.25	4.175	0.9773		1.267	0.279	5.746	0.759		1.012	0.888	1.153	0.8591		0.992	0.866	1.136	0.903
rs9310725	NR1D2	chr3:23989599: A:G		1.041	0.991	1.094	0.1105		1.049	0.996	1.105	0.0717		1.064	0.955	1.184	0.2601		1.05	0.939	1.175	0.3901		1.037	0.995	1.08	0.0818		1.04	0.997	1.086	0.0707
rs9340	MAPK1	chr22:21761064: G:A		1.026	0.975	1.081	0.3262		1.001	0.948	1.056	0.9748		1.017	0.952	1.086	0.6185		0.996	0.93	1.067	0.9052		1.017	0.982	1.054	0.3462		0.999	0.963	1.037	0.966
rs9607272	MAPK1	chr22:21782109: A:C		1.028	0.978	1.08	0.2782		1.008	0.957	1.062	0.7568		1.008	0.904	1.123	0.8898		0.992	0.887	1.111	0.8942		1.02	0.979	1.063	0.3444		1.004	0.962	1.048	0.8383
rs9610375	MAPK1	chr22:21832804: C:A		1.008	0.955	1.064	0.7786		0.989	0.935	1.047	0.7051		1.012	0.953	1.075	0.6886		1.002	0.941	1.068	0.9426		1.007	0.973	1.043	0.679		0.996	0.96	1.033	0.8386
rs9610417	MAPK1	chr22:21845681: G:A		1.029	0.979	1.081	0.2675		1.009	0.958	1.063	0.7344		1.002	0.899	1.118	0.9646		0.987	0.881	1.106	0.8231		1.02	0.979	1.062	0.3515		1.004	0.962	1.048	0.8453
rs9610487	MAPK1	chr22:21859680: A:G		1.024	0.974	1.075	0.3571		1	0.95	1.053	0.9883		1.016	0.917	1.126	0.7643		0.997	0.896	1.109	0.9539		1.018	0.978	1.06	0.3863		1	0.959	1.043	0.9914
rs9809501	RAF1	chr3:12614190: A:C		0.982	0.923	1.044	0.557		0.99	0.928	1.055	0.7529		0.916	0.721	1.164	0.4713		0.915	0.714	1.174	0.4864		0.98	0.925	1.037	0.475		0.986	0.93	1.046	0.6473
rs9849171	MKRN2/RAF1	chr3:12581124: G:C		1.002	0.954	1.054	0.9238		1.001	0.95	1.054	0.9796		0.949	0.881	1.021	0.1594		0.941	0.872	1.017	0.1233		0.989	0.953	1.025	0.5315		0.986	0.949	1.024	0.4576
Chromosome and position (GRCh38.p13): For example, chr9:91426574: A:G indicates chromosome 9, base pair location 91426574, referent allele A, variant allele G
a adjusted for study, reference age and eight principal components
b adjusted for study, reference age, parity, breast feeding, smoking status, current intake of estrogen-progesterone MHT, and eight principal components

## Sheet: S4f PR+ BFDP
Supplementary table S4f: Stratified analysis for breast-cancer risk association by tumor hormone-receptor status: Bayesian false-discovery probability (BFDP) for dominant, recessive, and additive SNP models with p-values < 0.05 in adjusted logistic regression models for PR+ breast cancer.
			Dominant model								Recessive model								Additive model
							BFDP for ORb Prior probability for effect (β≠0)								BFDP for ORb Prior probability for effect (β≠0)								BFDP for ORb Prior probability for effect (β≠0)
SNP	Nearest gene		ORb	CI lowerb	CI upperb	p-valueb	0.1	0.05	0.01		ORb	CI lowerb	CI upperb	p-valueb	0.1	0.05	0.01		ORb	CI lowerb	CI upperb	p-valueb	0.1	0.05	0.01
rs10857561	MAPK8										1.092	1.01	1.181	0.0276	0.7466	0.8615	0.9701
rs1386489	TPH2		1.062	1.003	1.125	0.0381	0.8167	0.9039	0.98
rs1386492	TPH2		1.073	1.016	1.133	0.0117	0.6205	0.7754	0.9473										1.05	1.001	1.101	0.0447	0.8419	0.9183	0.9832
rs1473473	TPH2		1.06	1.003	1.12	0.0377	0.8126	0.9015	0.9795
rs1487276	TPH2		1.059	1.003	1.119	0.0388	0.8225	0.9072	0.9808
rs4760751	TPH2		1.063	1.004	1.126	0.0354	0.807	0.8983	0.9787
rs7032571	NFIL3										1.19	1.025	1.381	0.0224	0.7467	0.8616	0.9701
rs7299582	TPH2		1.059	1.001	1.122	0.0472	0.8424	0.9186	0.9833
rs7300641	TPH2		1.074	1.016	1.134	0.0109	0.6005	0.7604	0.943										1.051	1.002	1.102	0.0394	0.8313	0.9123	0.9819
BFDP < 0.8
b adjusted for study, reference age, parity, breast feeding, smoking status, current intake of estrogen-progesterone MHT, and eight principal components

## Sheet: S4g PR- OR analysis
Supplementary table S4g: Stratified analysis for breast-cancer risk association by tumor hormone-receptor status: Odds ratios (OR), 95% confidence intervals (CI), and p-values from Wald tests for adjusted logistic regression models for dominant, recessive, and additive SNP models for PR- breast cancer.
				Dominant model										Recessive model										Additive model
SNP	Nearest gene	Chromosome, position (GRCh38.p13), and referent/variant alleles		ORa	CI lowera	CI uppera	p-valuea		ORb	CI lowerb	CI upperb	p-valueb		ORa	CI lowera	CI uppera	p-valuea		ORb	CI lowerb	CI upperb	p-valueb		ORa	CI lowera	CI uppera	p-valuea		ORb	CI lowerb	CI upperb	p-valueb
rs10116162	NFIL3	chr9:91426574: A:G		0.978	0.916	1.045	0.5102		0.978	0.913	1.047	0.5155		1.004	0.883	1.14	0.9567		1.019	0.893	1.163	0.7755		0.987	0.936	1.04	0.615		0.989	0.936	1.044	0.6874
rs1018584	RORB	chr9:74523330: C:A		0.989	0.927	1.056	0.7497		0.996	0.931	1.065	0.9007		0.995	0.901	1.099	0.9248		0.98	0.884	1.086	0.7036		0.993	0.947	1.042	0.7791		0.993	0.945	1.043	0.7829
rs10217741	RORB	chr9:74497243: A:C		0.998	0.933	1.067	0.9536		1.002	0.935	1.074	0.9563		1.009	0.916	1.111	0.8552		0.991	0.897	1.095	0.8616		1.001	0.954	1.051	0.9608		0.999	0.95	1.05	0.9621
rs10781247	RORB	chr9:74659099: A:G		0.951	0.871	1.04	0.2724		0.954	0.87	1.045	0.3113		0.734	0.481	1.12	0.1518		0.706	0.452	1.102	0.1257		0.945	0.869	1.027	0.1817		0.945	0.867	1.031	0.2027
rs10851685	RORA	chr15:60563001: A:T		0.978	0.907	1.054	0.5548		0.965	0.893	1.043	0.3679		1.094	0.858	1.394	0.4686		1.076	0.837	1.383	0.5689		0.988	0.924	1.058	0.7368		0.977	0.911	1.047	0.5107
rs10857561	MAPK8	chr10:48400595: G:A		0.957	0.896	1.021	0.182		0.963	0.901	1.03	0.2752		1.115	1.011	1.229	0.0294		1.112	1.005	1.229	0.0391		1.002	0.955	1.051	0.949		1.005	0.956	1.056	0.8496
rs10869418	RORB	chr9:74540466: T:A		1.018	0.952	1.088	0.6081		1.011	0.943	1.084	0.7533		0.941	0.797	1.111	0.4722		0.919	0.774	1.091	0.3338		1.005	0.95	1.064	0.8545		0.998	0.941	1.058	0.9428
rs10869433	RORB	chr9:74653750: C:A		1.006	0.938	1.078	0.8734		1.027	0.956	1.103	0.4647		0.993	0.825	1.194	0.9374		0.989	0.817	1.196	0.9082		1.003	0.945	1.065	0.9107		1.019	0.958	1.084	0.5529
rs10869435	RORB	chr9:74661165: A:T		1.016	0.945	1.093	0.6707		1.025	0.951	1.105	0.5211		1.028	0.953	1.11	0.4734		1.023	0.945	1.106	0.5785		1.016	0.971	1.064	0.4871		1.018	0.971	1.067	0.4626
rs10879357	TPH2	chr12:72020783: G:A		0.957	0.895	1.023	0.1951		0.972	0.908	1.041	0.4205		0.958	0.875	1.048	0.3468		0.966	0.881	1.061	0.4731		0.967	0.923	1.014	0.1626		0.977	0.931	1.025	0.3488
rs10991925	NFIL3	chr9:91415358: A:G		1.015	0.951	1.083	0.6572		1.015	0.949	1.085	0.6739		1.007	0.885	1.147	0.9127		1.025	0.896	1.172	0.7176		1.011	0.959	1.065	0.6886		1.013	0.96	1.07	0.6285
rs11024449	TPH1	chr11:18036338: G:A		1.013	0.949	1.081	0.7012		1.006	0.94	1.075	0.8703		0.94	0.825	1.072	0.3566		0.959	0.838	1.097	0.5413		0.998	0.948	1.052	0.9478		0.997	0.945	1.052	0.9087
rs11144039	RORB	chr9:74654144: A:G		0.952	0.868	1.044	0.2989		0.956	0.869	1.051	0.3493		0.809	0.515	1.27	0.3568		0.776	0.481	1.255	0.3014		0.949	0.87	1.036	0.2434		0.951	0.869	1.041	0.2756
rs11144064	RORB	chr9:74686388: G:A		0.991	0.849	1.157	0.909		0.983	0.837	1.154	0.8331		1.593	0.505	5.027	0.4268		1.4	0.449	4.364	0.5621		0.999	0.859	1.162	0.99		0.99	0.847	1.157	0.8978
rs11179065	TPH2	chr12:72027721: G:A		1.017	0.905	1.142	0.7824		0.989	0.877	1.115	0.8582		1.152	0.567	2.34	0.6953		1.32	0.631	2.76	0.4615		1.019	0.911	1.14	0.7439		0.996	0.887	1.119	0.9482
rs11238134	DDC	chr7:50475229: C:A		0.978	0.917	1.044	0.5116		0.974	0.91	1.041	0.4334		1.063	0.962	1.174	0.2291		1.023	0.923	1.133	0.6691		1.002	0.955	1.052	0.9285		0.991	0.943	1.041	0.7096
rs1157384	RORB	chr9:74643866: A:G		0.986	0.922	1.054	0.674		0.975	0.91	1.044	0.4674		1.011	0.926	1.105	0.8039		0.986	0.9	1.08	0.7634		0.996	0.951	1.044	0.8711		0.984	0.938	1.032	0.5069
rs11721818	MTNR1A	chr4:186556166: T:A		1.051	0.984	1.123	0.141		1.039	0.97	1.112	0.2754		1.059	0.966	1.161	0.2225		1.064	0.967	1.17	0.2024		1.041	0.993	1.091	0.0954		1.036	0.987	1.087	0.1545
rs11913721	MAPK1	chr22:21855846: A:C		1.025	0.957	1.098	0.4793		0.997	0.929	1.07	0.9323		0.996	0.914	1.086	0.9301		0.98	0.896	1.072	0.6569		1.01	0.964	1.059	0.6637		0.993	0.946	1.042	0.766
rs12045886	RORC	chr1:151809614: A:G		1.037	0.972	1.106	0.2769		1.02	0.955	1.091	0.5552		1.057	0.934	1.197	0.3795		1.029	0.905	1.17	0.6609		1.033	0.981	1.087	0.2188		1.018	0.965	1.073	0.5148
rs12101954	RPL4/MAP2K1	chr15:66501339: C:G		1.02	0.956	1.088	0.5592		1.015	0.949	1.085	0.6656		0.986	0.869	1.12	0.8321		0.971	0.851	1.107	0.6585		1.01	0.959	1.064	0.7042		1.004	0.952	1.06	0.8693
rs12229394	TPH2	chr12:71999134: G:A		0.949	0.89	1.013	0.1155		0.945	0.884	1.01	0.0957		0.941	0.828	1.069	0.3472		0.911	0.799	1.039	0.1632		0.957	0.909	1.008	0.1007		0.949	0.9	1.002	0.0572
rs12443044	RORA	chr15:60594617: T:A		1.003	0.941	1.07	0.9202		1.006	0.941	1.075	0.8613		1.059	0.941	1.191	0.3414		1.046	0.927	1.181	0.463		1.013	0.963	1.065	0.6286		1.012	0.961	1.066	0.6526
rs12459940	MAP2K2	chr19:4118873: A:G		1.058	0.991	1.128	0.0895		1.034	0.967	1.105	0.3312		1.06	0.95	1.184	0.2973		1.037	0.925	1.162	0.5346		1.046	0.995	1.099	0.0767		1.027	0.976	1.081	0.3059
rs12941497	NR1D1	chr17:40099341: G:A		0.959	0.899	1.024	0.2107		0.957	0.895	1.023	0.1969		1.078	0.954	1.218	0.2295		1.038	0.914	1.178	0.5678		0.987	0.937	1.039	0.6175		0.979	0.928	1.032	0.4308
rs13297268	NFIL3	chr9:91425859: G:A		0.93	0.844	1.024	0.1399		0.922	0.835	1.018	0.1087		1.081	0.679	1.723	0.7421		0.988	0.611	1.598	0.9614		0.939	0.857	1.029	0.1804		0.929	0.845	1.021	0.126
rs1347069	MAP2K1	chr15:66434031: G:A		1.019	0.955	1.088	0.5672		1.015	0.949	1.085	0.6657		0.995	0.876	1.129	0.9338		0.978	0.857	1.115	0.7353		1.011	0.96	1.065	0.6722		1.006	0.953	1.061	0.836
rs13515	MAPK1	chr22:21761597: G:A		0.955	0.891	1.023	0.1877		0.958	0.893	1.029	0.239		0.828	0.687	0.997	0.0468		0.795	0.656	0.964	0.0195		0.947	0.893	1.005	0.0729		0.946	0.89	1.005	0.0733
rs1386483	TPH2	chr12:72018714: G:A		0.945	0.885	1.008	0.0873		0.958	0.895	1.024	0.2085		0.964	0.876	1.062	0.4612		0.979	0.886	1.081	0.6744		0.962	0.917	1.009	0.1092		0.972	0.926	1.021	0.2637
rs1386489	TPH2	chr12:71955510: A:G		1.036	0.965	1.113	0.3279		1.062	0.986	1.143	0.1118		0.909	0.729	1.134	0.3992		0.94	0.748	1.18	0.5927		1.02	0.957	1.087	0.5377		1.043	0.977	1.113	0.2104
rs1386492	TPH2	chr12:71968485: A:G		1.034	0.965	1.108	0.3377		1.059	0.986	1.137	0.1147		1.009	0.842	1.209	0.9201		1.034	0.858	1.246	0.7272		1.026	0.967	1.089	0.3908		1.047	0.985	1.113	0.1406
rs1470747	DDC	chr7:50559312: G:A		1.029	0.964	1.098	0.3936		1.021	0.955	1.092	0.5355		1.129	0.993	1.283	0.0636		1.105	0.968	1.261	0.1402		1.039	0.986	1.095	0.1529		1.03	0.976	1.088	0.2756
rs1473473	TPH2	chr12:72010598: A:G		1.066	0.995	1.142	0.0674		1.083	1.008	1.162	0.0285		0.929	0.769	1.124	0.4492		0.969	0.797	1.177	0.7481		1.042	0.981	1.105	0.18		1.058	0.995	1.125	0.072
rs1487276	TPH2	chr12:72011279: G:A		1.065	0.994	1.141	0.0725		1.081	1.007	1.16	0.0316		0.923	0.763	1.117	0.4094		0.962	0.791	1.17	0.698		1.04	0.98	1.104	0.1969		1.056	0.993	1.123	0.0814
rs1487281	TPH2	chr12:71986242: A:C		1.032	0.961	1.109	0.3877		1.059	0.983	1.141	0.1309		0.919	0.737	1.145	0.4517		0.95	0.757	1.192	0.6565		1.018	0.955	1.085	0.5891		1.041	0.975	1.112	0.2276
rs1549854	MAP2K1	chr15:66404397: C:A		0.915	0.851	0.985	0.0176		0.918	0.851	0.99	0.0262		1.024	0.95	1.103	0.538		1.026	0.95	1.108	0.5211		0.975	0.932	1.02	0.2764		0.977	0.932	1.024	0.3278
rs16942767	RORA	chr15:60569169: G:A		0.923	0.819	1.039	0.1838		0.898	0.794	1.015	0.0838		1.769	0.986	3.175	0.056		1.683	0.915	3.096	0.0938		0.946	0.845	1.06	0.3409		0.921	0.82	1.036	0.1697
rs16942772	RORA	chr15:60574930: C:A		0.924	0.82	1.04	0.1898		0.9	0.797	1.017	0.0906		1.558	0.861	2.819	0.1425		1.464	0.791	2.712	0.225		0.943	0.842	1.057	0.3133		0.919	0.818	1.033	0.1574
rs17060398	RORB	chr9:74657380: G:A		0.946	0.862	1.038	0.2388		0.949	0.863	1.044	0.2861		0.808	0.514	1.27	0.3555		0.812	0.506	1.302	0.3877		0.944	0.865	1.03	0.1942		0.947	0.865	1.037	0.238
rs17110627	TPH2	chr12:71996615: G:A		0.944	0.884	1.007	0.0824		0.938	0.877	1.003	0.0622		0.916	0.795	1.054	0.219		0.88	0.761	1.017	0.0839		0.949	0.9	1.002	0.058		0.94	0.889	0.993	0.0283
rs17237290	RORA	chr15:60579671: A:G		0.917	0.816	1.031	0.1459		0.895	0.794	1.009	0.0688		1.805	1.048	3.107	0.0331		1.602	0.901	2.849	0.1084		0.944	0.845	1.055	0.3118		0.919	0.82	1.03	0.1462
rs17270188	RORA	chr15:60507710: A:G		1.049	0.98	1.122	0.1649		1.044	0.974	1.119	0.2267		0.965	0.882	1.056	0.4361		0.95	0.866	1.043	0.2809		1.014	0.967	1.062	0.5743		1.007	0.959	1.057	0.7819
rs17303055	RORA	chr15:60605180: T:A		0.918	0.823	1.024	0.1239		0.903	0.808	1.01	0.075		1.605	0.967	2.666	0.0674		1.378	0.808	2.349	0.2387		0.942	0.849	1.044	0.2558		0.923	0.83	1.026	0.1393
rs17303062	RORA	chr15:60606270: A:G		0.916	0.822	1.022	0.116		0.902	0.806	1.008	0.0695		1.605	0.967	2.666	0.0675		1.378	0.808	2.35	0.2384		0.94	0.848	1.043	0.2426		0.921	0.828	1.025	0.1307
rs17821572	MAPK1	chr22:21821696: A:G		0.925	0.812	1.052	0.2344		0.926	0.81	1.058	0.2574		1.109	0.533	2.306	0.7814		1.271	0.587	2.753	0.5433		0.933	0.824	1.056	0.2721		0.936	0.823	1.065	0.3177
rs1823059	MAP2K2	chr19:4115995: G:A		1.059	0.992	1.131	0.0841		1.046	0.978	1.119	0.1867		1.1	0.959	1.263	0.1747		1.081	0.938	1.246	0.2821		1.054	0.999	1.112	0.0529		1.043	0.987	1.102	0.1351
rs1869486	RORA	chr15:60502608: G:A		1.025	0.958	1.098	0.47		1.043	0.973	1.119	0.237		0.905	0.759	1.079	0.2657		0.922	0.769	1.104	0.3777		1.007	0.95	1.067	0.8116		1.022	0.963	1.085	0.4773
rs1979013	MAP2K2	chr19:4098949: G:A		1.066	0.998	1.138	0.059		1.056	0.987	1.13	0.1165		1.057	0.913	1.224	0.4593		1.02	0.877	1.187	0.7969		1.053	0.997	1.111	0.0655		1.041	0.984	1.101	0.1623
rs2071427	NR1D1	chr17:40098239: G:A		1.031	0.966	1.1	0.357		1.037	0.97	1.109	0.2854		1.076	0.952	1.215	0.2399		1.077	0.95	1.222	0.2479		1.032	0.981	1.087	0.2226		1.036	0.983	1.093	0.184
rs2071570	NR1D1	chr17:40100837: C:A		0.959	0.898	1.025	0.2171		0.949	0.887	1.016	0.1348		1.021	0.882	1.183	0.7779		1.003	0.861	1.167	0.9739		0.975	0.922	1.03	0.358		0.965	0.912	1.021	0.2192
rs2113943	RORA	chr15:60603437: A:G		0.95	0.889	1.016	0.1369		0.952	0.889	1.02	0.164		0.999	0.914	1.091	0.981		1.004	0.916	1.1	0.9391		0.975	0.931	1.022	0.2958		0.977	0.931	1.026	0.3534
rs2129575	TPH2	chr12:71946293: C:A		0.949	0.889	1.014	0.121		0.947	0.885	1.014	0.1168		0.915	0.793	1.055	0.221		0.879	0.758	1.018	0.0858		0.953	0.903	1.006	0.082		0.946	0.895	1	0.0519
rs2171363	TPH2	chr12:71966484: G:A		0.979	0.915	1.048	0.5359		0.985	0.918	1.056	0.6618		0.964	0.885	1.05	0.4012		0.974	0.892	1.063	0.5529		0.98	0.935	1.026	0.3809		0.985	0.939	1.033	0.5359
rs2266967	MAPK1	chr22:21802500: A:C		0.987	0.917	1.063	0.7303		0.997	0.924	1.076	0.9355		0.978	0.907	1.055	0.57		0.989	0.915	1.069	0.785		0.987	0.943	1.033	0.5771		0.995	0.949	1.043	0.8295
rs2269457	NR1D1	chr17:40098436: A:G		1.022	0.958	1.091	0.5082		1.02	0.953	1.09	0.5715		1.025	0.896	1.172	0.7221		0.994	0.865	1.142	0.9341		1.018	0.966	1.074	0.4979		1.012	0.958	1.069	0.6694
rs2289162	RORA	chr15:60590400: A:T		0.909	0.815	1.014	0.0871		0.894	0.799	1	0.0509		1.719	1.044	2.832	0.0333		1.483	0.877	2.508	0.141		0.936	0.844	1.039	0.2134		0.917	0.825	1.021	0.1127
rs2289163	RORA	chr15:60590769: A:C		0.905	0.812	1.01	0.0742		0.891	0.796	0.997	0.0433		1.664	1.011	2.738	0.0452		1.435	0.85	2.422	0.176		0.932	0.84	1.034	0.1819		0.913	0.821	1.016	0.0949
rs2289858	MAP2K2	chr19:4102625: A:G		1.096	0.999	1.203	0.0518		1.11	1.009	1.221	0.0328		1.451	0.983	2.143	0.0612		1.468	0.982	2.196	0.0615		1.103	1.011	1.203	0.0266		1.115	1.02	1.219	0.0166
rs2454436	RAF1	chr3:12588387: A:G		1.007	0.942	1.076	0.8456		1.011	0.944	1.082	0.7649		1.015	0.871	1.183	0.8476		1.011	0.863	1.185	0.888		1.007	0.952	1.064	0.8163		1.009	0.953	1.068	0.7633
rs2876981	MAPK1	chr22:21851322: A:C		1.02	0.954	1.089	0.5678		0.991	0.926	1.062	0.8059		1.048	0.955	1.149	0.3239		1.03	0.937	1.133	0.5395		1.022	0.975	1.072	0.3637		1.003	0.956	1.054	0.8911
rs350886	MAP2K2	chr19:4090115: G:A		0.987	0.925	1.054	0.7012		0.987	0.923	1.055	0.7006		0.922	0.83	1.024	0.1296		0.922	0.827	1.028	0.1435		0.975	0.929	1.024	0.3173		0.975	0.928	1.026	0.3298
rs350913	MAP2K2	chr19:4096781: G:A		1.02	0.953	1.09	0.5719		1.041	0.971	1.116	0.2565		0.978	0.895	1.069	0.6215		0.976	0.891	1.07	0.6042		1.003	0.957	1.051	0.8941		1.013	0.965	1.063	0.606
rs3729931	RAF1	chr3:12585017: G:A		1.011	0.947	1.08	0.7343		1.009	0.943	1.08	0.7911		1	0.909	1.101	0.9928		1.005	0.91	1.109	0.9269		1.006	0.959	1.055	0.8023		1.006	0.958	1.056	0.8125
rs3743266	RORA	chr15:60489314: A:G		0.985	0.923	1.051	0.6531		0.985	0.921	1.053	0.6574		0.95	0.852	1.06	0.3612		0.949	0.848	1.063	0.3677		0.981	0.934	1.031	0.4477		0.981	0.932	1.032	0.454
rs3811418	RORC	chr1:151832573: A:G		1.012	0.938	1.092	0.754		1.014	0.938	1.097	0.7233		0.941	0.721	1.229	0.6562		0.944	0.719	1.239	0.677		1.006	0.939	1.078	0.8678		1.008	0.938	1.082	0.8339
rs3828057	RORC	chr1:151807701: G:A		0.979	0.913	1.051	0.5627		0.981	0.912	1.055	0.6096		1.033	0.955	1.118	0.4202		1.022	0.942	1.109	0.598		1.002	0.957	1.049	0.9289		0.999	0.953	1.048	0.9788
rs4376556	RORB	chr9:74500765: G:A		1.004	0.941	1.071	0.9072		1.01	0.945	1.08	0.7721		0.991	0.894	1.099	0.8684		0.982	0.882	1.092	0.7333		1	0.953	1.05	0.9926		1.001	0.953	1.053	0.955
rs4525614	MAP2K2	chr19:4115686: G:A		1.004	0.913	1.105	0.9305		0.975	0.883	1.076	0.6099		0.905	0.566	1.445	0.6751		0.813	0.497	1.331	0.41		1	0.913	1.095	0.9992		0.97	0.883	1.065	0.5182
rs4589882	NR1D2	chr3:23959005: G:A		1.047	0.981	1.117	0.1691		1.029	0.963	1.101	0.3973		1.034	0.905	1.181	0.622		1.016	0.886	1.165	0.8212		1.036	0.983	1.092	0.1901		1.022	0.968	1.079	0.4383
rs4753426	MTNR1B	chr11:92968430: A:G		1.002	0.932	1.078	0.9561		1	0.928	1.078	0.9972		1.057	0.979	1.141	0.1532		1.059	0.979	1.146	0.1548		1.021	0.975	1.069	0.3763		1.021	0.974	1.07	0.3962
rs4760751	TPH2	chr12:71984138: G:A		1.037	0.965	1.114	0.3221		1.063	0.987	1.145	0.1046		0.93	0.747	1.159	0.5187		0.961	0.766	1.205	0.7287		1.022	0.96	1.089	0.4936		1.046	0.979	1.117	0.1816
rs4760816	TPH2	chr12:71978821: A:G		0.979	0.914	1.047	0.5309		0.986	0.919	1.058	0.6942		0.969	0.89	1.056	0.4745		0.978	0.896	1.068	0.6239		0.981	0.937	1.027	0.4156		0.987	0.941	1.035	0.5939
rs5755694	MAPK1	chr22:21846241: G:A		0.977	0.909	1.05	0.5233		0.989	0.918	1.065	0.7611		0.971	0.899	1.049	0.4588		0.982	0.907	1.063	0.6531		0.981	0.937	1.026	0.3998		0.989	0.944	1.037	0.6468
rs6494573	MAP2K1	chr15:66443213: A:G		0.98	0.894	1.075	0.6752		0.971	0.883	1.068	0.5464		1.311	0.881	1.952	0.1815		1.264	0.84	1.903	0.2609		0.995	0.912	1.085	0.9033		0.985	0.901	1.077	0.7381
rs6820205	MTNR1A	chr4:186543713: G:A		0.961	0.874	1.056	0.4087		0.972	0.882	1.072	0.575		0.845	0.532	1.341	0.4751		0.831	0.518	1.331	0.4408		0.959	0.876	1.049	0.3559		0.968	0.883	1.062	0.4931
rs7021746	NFIL3	chr9:91413979: G:A		1.016	0.951	1.084	0.6406		1.019	0.952	1.09	0.59		0.998	0.871	1.143	0.9753		1.017	0.883	1.17	0.8194		1.01	0.958	1.065	0.7131		1.015	0.961	1.072	0.5974
rs7026487	RORB	chr9:74490775: A:T		0.985	0.923	1.052	0.6597		0.988	0.924	1.057	0.73		0.95	0.859	1.05	0.3157		0.939	0.847	1.042	0.2378		0.98	0.934	1.029	0.4183		0.979	0.932	1.029	0.4094
rs7032571	NFIL3	chr9:91428391: A:G		0.982	0.916	1.054	0.6203		0.976	0.908	1.049	0.5139		1.015	0.833	1.237	0.883		0.971	0.791	1.192	0.7779		0.988	0.929	1.051	0.6973		0.979	0.919	1.043	0.5096
rs7075976	MAPK8	chr10:48406234: A:G		0.958	0.893	1.026	0.2199		0.971	0.904	1.043	0.4129		1.042	0.961	1.13	0.3212		1.031	0.948	1.121	0.4791		0.994	0.949	1.041	0.7994		0.997	0.95	1.045	0.8858
rs7182853	MAP2K1	chr15:66469947: A:G		0.988	0.926	1.055	0.7251		0.981	0.917	1.049	0.5762		1.012	0.916	1.119	0.8111		1.005	0.905	1.115	0.931		0.996	0.95	1.046	0.884		0.991	0.943	1.041	0.7097
rs7258366	MAP2K2	chr19:4114417: G:A		1.072	1.002	1.146	0.0429		1.061	0.99	1.137	0.0938		1.091	0.927	1.284	0.2941		1.081	0.914	1.279	0.3613		1.062	1.004	1.124	0.0373		1.053	0.993	1.117	0.0821
rs7299582	TPH2	chr12:71962534: A:G		1.032	0.96	1.109	0.3923		1.057	0.981	1.138	0.1452		0.941	0.756	1.171	0.5854		0.966	0.771	1.211	0.7673		1.019	0.957	1.086	0.5519		1.041	0.975	1.112	0.2291
rs7300641	TPH2	chr12:71974791: C:A		1.035	0.966	1.109	0.33		1.061	0.988	1.139	0.1029		0.998	0.832	1.196	0.9792		1.024	0.849	1.236	0.8011		1.025	0.966	1.088	0.4066		1.048	0.985	1.114	0.1368
rs743409	MAPK1	chr22:21774926: G:A		0.989	0.919	1.064	0.7628		1.002	0.929	1.081	0.9582		0.985	0.913	1.062	0.6882		0.996	0.921	1.076	0.911		0.99	0.946	1.036	0.6675		0.999	0.953	1.047	0.9722
rs7869771	NFIL3	chr9:91418345: A:C		1.018	0.954	1.087	0.585		1.019	0.953	1.09	0.587		1.008	0.885	1.148	0.9039		1.024	0.895	1.171	0.7336		1.013	0.961	1.068	0.6258		1.016	0.963	1.072	0.5661
rs8033552	RORA	chr15:60551386: G:A		1.065	0.994	1.14	0.0729		1.054	0.982	1.131	0.1454		1.195	1.004	1.422	0.0452		1.25	1.044	1.496	0.0151		1.068	1.007	1.133	0.0276		1.066	1.003	1.132	0.0405
rs930707	DDC	chr7:50551980: G:A		1.062	0.894	1.261	0.4929		1.034	0.867	1.232	0.7126		1.615	0.32	8.149	0.5617		1.757	0.31	9.958	0.5243		1.065	0.899	1.262	0.4645		1.038	0.873	1.234	0.6736
rs9310725	NR1D2	chr3:23989599: A:G		1.026	0.961	1.095	0.4454		1.017	0.95	1.088	0.6321		1.065	0.925	1.226	0.3788		1.031	0.891	1.192	0.685		1.027	0.973	1.084	0.3363		1.016	0.961	1.074	0.584
rs9340	MAPK1	chr22:21761064: G:A		1.02	0.953	1.091	0.576		0.993	0.926	1.066	0.8531		0.994	0.912	1.084	0.8973		0.977	0.893	1.068	0.609		1.007	0.962	1.055	0.7536		0.99	0.944	1.039	0.6871
rs9607272	MAPK1	chr22:21782109: A:C		1.085	1.016	1.158	0.0149		1.057	0.988	1.131	0.1071		1.12	0.976	1.286	0.1064		1.084	0.94	1.25	0.268		1.074	1.018	1.133	0.0089		1.05	0.994	1.11	0.0807
rs9610375	MAPK1	chr22:21832804: C:A		1.035	0.963	1.111	0.3495		1.018	0.946	1.096	0.6307		1.007	0.93	1.09	0.864		0.998	0.919	1.083	0.957		1.017	0.971	1.065	0.481		1.007	0.96	1.056	0.7796
rs9610417	MAPK1	chr22:21845681: G:A		1.087	1.018	1.16	0.0128		1.059	0.99	1.133	0.0936		1.133	0.987	1.301	0.0763		1.095	0.95	1.263	0.2102		1.077	1.021	1.136	0.0065		1.054	0.997	1.113	0.0634
rs9610487	MAPK1	chr22:21859680: A:G		1.073	1.005	1.145	0.0341		1.043	0.975	1.115	0.2183		1.091	0.955	1.245	0.1996		1.056	0.921	1.211	0.4319		1.062	1.007	1.119	0.026		1.037	0.982	1.095	0.1907
rs9809501	RAF1	chr3:12614190: A:C		0.968	0.893	1.05	0.4367		0.974	0.895	1.059	0.5303		1.002	0.736	1.366	0.9876		1.036	0.755	1.423	0.8249		0.973	0.903	1.049	0.4761		0.98	0.907	1.058	0.5995
rs9849171	MKRN2/RAF1	chr3:12581124: G:C		1.001	0.938	1.069	0.976		1.001	0.936	1.071	0.9738		1.002	0.91	1.102	0.9722		1.007	0.912	1.111	0.8942		1.001	0.955	1.05	0.9689		1.002	0.954	1.052	0.9286
Chromosome and position (GRCh38.p13): For example, chr9:91426574: A:G indicates chromosome 9, base pair location 91426574, referent allele A, variant allele G
a adjusted for study, reference age and eight principal components
b adjusted for study, reference age, parity, breast feeding, smoking status, current intake of estrogen-progesterone MHT, and eight principal components

## Sheet: S4h PR- BFDP
Supplementary table S4h: Stratified analysis for breast-cancer risk association by tumor hormone-receptor status: Bayesian false-discovery probability (BFDP) for dominant, recessive, and additive SNP models with p-values < 0.05 in adjusted logistic regression models for PR- breast cancer.
			Dominant model								Recessive model								Additive model
							BFDP for ORb Prior probability for effect (β≠0)								BFDP for ORb Prior probability for effect (β≠0)								BFDP for ORb Prior probability for effect (β≠0)
SNP	Nearest gene		ORb	CI lowerb	CI upperb	p-valueb	0.1	0.05	0.01		ORb	CI lowerb	CI upperb	p-valueb	0.1	0.05	0.01		ORb	CI lowerb	CI upperb	p-valueb	0.1	0.05	0.01
rs10857561	MAPK8										1.112	1.005	1.229	0.0391	0.7802	0.8822	0.975
rs13515	MAPK1										0.795	0.656	0.964	0.0195	0.7741	0.8786	0.9742
rs1473473	TPH2		1.083	1.008	1.162	0.0285	0.7454	0.8608	0.9699
rs1487276	TPH2		1.081	1.007	1.16	0.0316	0.7648	0.8729	0.9728
rs1549854	MAP2K1		0.918	0.851	0.99	0.0262	0.7413	0.8582	0.9693
rs17110627	TPH2																		0.94	0.889	0.993	0.0283	0.7686	0.8752	0.9734
rs2289163	RORA		0.891	0.796	0.997	0.0433	0.7982	0.893	0.9775
rs2289858	MAP2K2		1.11	1.009	1.221	0.0328	0.761	0.8705	0.9722										1.115	1.02	1.219	0.0166	0.6704	0.8111	0.9572
rs8033552	RORA										1.25	1.044	1.496	0.0151	0.7403	0.8575	0.9691		1.066	1.003	1.132	0.0405	0.8018	0.8952	0.978
BFDP < 0.8
b adjusted for study, reference age, parity, breast feeding, smoking status, current intake of estrogen-progesterone MHT, and eight principal components
