# Supplementary material for: Polymorphisms in genes of melatonin biosynthesis and signaling support the light-at-night hypothesis for breast cancer
Source: Eur J Epidemiol. 2023 Oct 3;38(10):1053–68. doi: 10.1007/s10654-023-01048-7 (PMC10570222; doi:10.1007/s10654-023-01048-7)
Supplement: Supplementary file 5 — Supplementary file5 (XLSX 15 KB) [file 10654_2023_1048_MOESM5_ESM.xlsx]

## Sheet: Info
	Supplementary table S5
	Article title:	Polymorphisms in genes of melatonin biosynthesis and signaling support the light-at-night hypothesis for breast cancer
	Journal name:	European Journal of Epidemiology
	Author names:	Katharina Wichert, Reiner Hoppe, Katja Ickstadt, Thomas Behrens, Stefan Winter, Robert Herold, Claudia Terschüren, Wing-Yee Lo, Pascal Guénel, Thérèse Truong, Manjeet K. Bolla, Qin Wang, Joe Dennis, Kyriaki Michailidou, Michael Lush, Irene L. Andrulis, Hermann Brenner, Jenny Chang-Claude, Angela Cox, Simon S. Cross, Kamila Czene, Mikael Eriksson, Jonine D. Figueroa, Montserrat García-Closas, Mark…
	Corresponding author:	Katharina Wichert Institute for Prevention and Occupational Medicine of the German Social Accident Insurance, Institute of the Ruhr-University Bochum (IPA), Bochum, Germany katharina.wichert@dguv.de

## Sheet: Table S5
Supplementary table S5: Interaction analysis for breast-cancer risk association: Variable importance measure (VIM) of the 20 most important interaction terms for 100 bootstrap logic regression models for 3 different random seeds.
	Seed 1				Seed 2				Seed 3
Interaction Nr.	VIM	Interaction term		Interaction Nr.	VIM	Interaction term		Interaction Nr.	VIM	Interaction term
1	0.94	!rs1487281R ∧ rs9610417D		21	1.24	!rs16942767D		41	1.2	!rs12941497D
2	0.77	rs17270188D ∧ rs3828057R		22	1.14	rs10879357D		42	1.19	rs1018584D ∧ !rs3828057R
3	0.73	!rs1157384R ∧ rs5755694D ∧ !rs7026487D		23	1.13	!rs9849171R		43	1.17	rs2129575D
4	0.59	!rs2113943D		24	0.86	!rs350913D		44	1.09	!rs2289163D
5	0.58	!rs3729931R		25	0.64	rs17270188R ∧ !rs2113943D		45	0.98	rs1386489D ∧ !rs3828057R
6	0.54	!rs7026487D		26	0.62	rs11913721D		46	0.8	rs743409D
7	0.54	!rs16942772D		27	0.58	rs2454436D		47	0.68	rs7075976D
8	0.52	rs9610375D		28	0.37	rs930707D		48	0.56	!rs10869418D
9	0.51	!rs2171363R ∧ !rs7026487D ∧ !rs9610375R		29	0.37	rs7075976R		49	0.46	!rs7026487D
10	0.5	!rs13297268D ∧ rs743409D		30	0.32	rs7075976D		50	0.44	!rs11238134D ∧ !rs16942767D
11	0.45	rs1473473D		31	0.31	rs10857561R ∧ !rs1347069D		51	0.42	!rs4589882R
12	0.43	!rs17060398R ∧ !rs3743266R		32	0.29	!rs1157384R		52	0.37	rs10765576D ∧ rs3811418D **
13	0.42	rs11913721D		33	0.29	!rs10765576D ∧ rs2129575D **		53	0.33	rs1018584R
14	0.39	!rs1487281R ∧ rs1869486D		34	0.27	rs2266967R		54	0.32	!rs9340D
15	0.36	!rs4589882D		35	0.25	rs7299582D		55	0.3	!rs2071570D
16	0.36	rs2129575D		36	0.24	rs10857561R		56	0.26	!rs9809501D
17	0.35	!rs7026487D ∧ !rs7182853R		37	0.23	!rs4760751D ∧ !rs9340D		57	0.24	rs9610487R
18	0.27	rs1386483R ∧ rs1473473D ∧ !rs2269457D		38	0.22	!rs11238134D		58	0.22	rs2071570D ∧ !rs3828057R
19	0.25	!rs10869435D		39	0.21	!rs2266967R		59	0.22	!rs2266967R
20	0.2	!rs12101954D ∧ !rs350886D		40	0.2	rs1386483R ∧ rs1473473D ∧ rs3729931D		60	0.2	!rs10869418R
∧ indicates Boolean "AND" conjunction; ! indicates Boolean "NOT" operator; D and R indicate SNP coding according to the dominant or recessive genetic model, respectively
* Interaction nr. 6 equals nr. 49, nr. 13 equals nr. 26, nr. 16 equals nr. 43, nr. 30 equals nr. 47, nr. 39 equals nr. 59
** HWE was not met for rs10765576, therefore interaction nr. 33 and nr. 52 are excluded from further analyses
