# Supplementary material for: Polymorphisms in genes of melatonin biosynthesis and signaling support the light-at-night hypothesis for breast cancer
Source: Eur J Epidemiol. 2023 Oct 3;38(10):1053–68. doi: 10.1007/s10654-023-01048-7 (PMC10570222; doi:10.1007/s10654-023-01048-7)
Supplement: Supplementary file 6 — Supplementary file6 (XLSX 21 KB) [file 10654_2023_1048_MOESM6_ESM.xlsx]

## Sheet: Info
	Supplementary table S6
	Article title:	Polymorphisms in genes of melatonin biosynthesis and signaling support the light-at-night hypothesis for breast cancer
	Journal name:	European Journal of Epidemiology
	Author names:	Katharina Wichert, Reiner Hoppe, Katja Ickstadt, Thomas Behrens, Stefan Winter, Robert Herold, Claudia Terschüren, Wing-Yee Lo, Pascal Guénel, Thérèse Truong, Manjeet K. Bolla, Qin Wang, Joe Dennis, Kyriaki Michailidou, Michael Lush, Irene L. Andrulis, Hermann Brenner, Jenny Chang-Claude, Angela Cox, Simon S. Cross, Kamila Czene, Mikael Eriksson, Jonine D. Figueroa, Montserrat García-Closas, Mark…
	Corresponding author:	Katharina Wichert Institute for Prevention and Occupational Medicine of the German Social Accident Insurance, Institute of the Ruhr-University Bochum (IPA), Bochum, Germany katharina.wichert@dguv.de

## Sheet: Table S6
Supplementary table S6: Interaction analysis for breast-cancer risk association: Odds ratios (OR), 95% confidence intervals (CI), and p-values from Wald tests for adjusted logistic regression models for the unique most important interaction terms from three logicFS runs each.
logicFS run	Interaction Nr. *	Interaction term	Genes	ORa**	CI lowera	CI uppera	p-valuea		ORb**	CI lowerb	CI upperb	p-valueb
1	1	!rs1487281R ∧ rs9610417D	TPH2, MAPK1	1.028	0.988	1.07	0.168		1.007	0.964	1.052	0.7528
1	2	rs17270188D ∧ rs3828057R	RORA, RORC	1.005	0.948	1.064	0.8754		1.004	0.943	1.069	0.9
1	3	!rs1157384R ∧ rs5755694D ∧ !rs7026487D	RORB, MAPK1, RORB	1.039	0.994	1.085	0.0891		1.041	0.992	1.092	0.0987
1	4	!rs2113943D	RORA	1.027	0.986	1.069	0.1962		1.036	0.991	1.083	0.1196
1	5	!rs3729931R	RAF1	1.037	0.979	1.1	0.2167		1.048	0.984	1.117	0.1445
1	6	!rs7026487D	RORB	1.02	0.981	1.061	0.3155		1.011	0.969	1.056	0.6068
1	7	!rs16942772D	RORA	1.047	0.976	1.123	0.1994		1.072	0.993	1.156	0.0742
1	8	rs9610375D	MAPK1	1.009	0.967	1.052	0.6931		0.997	0.952	1.045	0.9037
1	9	!rs2171363R ∧ !rs7026487D ∧ !rs9610375R	TPH2, RORB, MAPK1	1.054	1.01	1.101	0.017		1.051	1.002	1.103	0.0404
1	10	!rs13297268D ∧ rs743409D	NFIL3, MAPK1	1.006	0.965	1.048	0.7868		1.012	0.968	1.058	0.5972
1	11	rs1473473D	TPH2	1.05	1.007	1.094	0.0219		1.067	1.019	1.116	0.0055
1	12	!rs17060398R ∧ !rs3743266R	RORB, RORA	1.012	0.951	1.078	0.7039		0.992	0.926	1.063	0.8195
1	13	rs11913721D	MAPK1	1.011	0.97	1.052	0.6143		0.992	0.949	1.038	0.7389
1	14	!rs1487281R ∧ rs1869486D	TPH2, RORA	1.015	0.974	1.057	0.4763		1.015	0.971	1.062	0.5078
1	15	!rs4589882D	NR1D2	0.988	0.95	1.027	0.5396		0.989	0.947	1.032	0.5965
1	16	rs2129575D	TPH2	0.994	0.955	1.034	0.7517		0.976	0.935	1.019	0.2636
1	17	!rs7026487D ∧ !rs7182853R	RORB, MAP2K1	1.028	0.988	1.07	0.1725		1.025	0.981	1.071	0.2751
1	18	rs1386483R ∧ rs1473473D ∧ !rs2269457D	TPH2, TPH2, NR1D1	1.095	1.001	1.197	0.0465		1.113	1.009	1.227	0.0316
1	19	!rs10869435D	RORB	1.006	0.963	1.051	0.7833		1.006	0.959	1.055	0.8035
1	20	!rs12101954D ∧ !rs350886D	RPL4/MAP2K1, MAP2K2	1.046	0.999	1.094	0.054		1.042	0.991	1.095	0.1048
2	21	!rs16942767D	RORA	1.041	0.97	1.116	0.2632		1.068	0.99	1.152	0.0903
2	22	rs10879357D	TPH2	0.999	0.96	1.04	0.9712		1.005	0.962	1.05	0.8302
2	23	!rs9849171R	MKRN2/RAF1	1.03	0.972	1.092	0.3161		1.042	0.978	1.11	0.2011
2	24	!rs350913D	MAP2K2	0.975	0.937	1.015	0.2248		0.961	0.92	1.004	0.0781
2	25	rs17270188R ∧ !rs2113943D	RORA, RORA	1.029	0.988	1.073	0.1697		1.04	0.995	1.089	0.0848
2	27	rs2454436D	RAF1	1.024	0.984	1.066	0.2427		1.031	0.986	1.077	0.177
2	28	rs930707D	DDC	1.065	0.958	1.184	0.2448		1.044	0.931	1.17	0.4619
2	29	rs7075976R	MAPK8	1.068	1.017	1.121	0.0086		1.066	1.01	1.124	0.0193
2	30	rs7075976D	MAPK8	1.003	0.962	1.046	0.8802		1.007	0.962	1.054	0.7677
2	31	rs10857561R ∧ !rs1347069D	MAPK8, MAP2K1	1.156	1.07	1.249	0.0002		1.147	1.053	1.248	0.0016
2	32	!rs1157384R	RORB	0.983	0.932	1.037	0.5337		0.994	0.938	1.053	0.8288
2	34	rs2266967R	MAPK1	0.998	0.954	1.044	0.9265		1.008	0.959	1.058	0.7654
2	35	rs7299582D	TPH2	1.038	0.994	1.084	0.0876		1.065	1.015	1.116	0.0097
2	36	rs10857561R	MAPK8	1.12	1.056	1.188	0.0002		1.109	1.04	1.183	0.0017
2	37	!rs4760751D ∧ !rs9340D	TPH2, MAPK1	0.998	0.955	1.044	0.9453		1.016	0.967	1.067	0.5326
2	38	!rs11238134D	DDC	1.038	0.998	1.079	0.0611		1.036	0.993	1.082	0.1018
2	39	!rs2266967R	MAPK1	1.002	0.958	1.048	0.9265		0.993	0.945	1.043	0.7654
2	40	rs1386483R ∧ rs1473473D ∧ rs3729931D	TPH2, TPH2, RAF1	1.163	1.064	1.27	0.0009		1.201	1.09	1.323	0.0002
3	41	!rs12941497D	NR1D1	1.04	1	1.081	0.0504		1.044	1	1.089	0.0496
3	42	rs1018584D ∧ !rs3828057R	RORB, RORC	0.995	0.957	1.035	0.8106		1.001	0.96	1.045	0.9476
3	44	!rs2289163D	RORA	1.037	0.972	1.106	0.2678		1.067	0.995	1.145	0.0697
3	45	rs1386489D ∧ !rs3828057R	TPH2, RORC	1.064	1.015	1.114	0.0097		1.084	1.03	1.141	0.0021
3	46	rs743409D	MAPK1	1.002	0.958	1.048	0.9221		1.012	0.964	1.064	0.627
3	48	!rs10869418D	RORB	1.036	0.995	1.078	0.0901		1.042	0.997	1.089	0.069
3	50	!rs11238134D ∧ !rs16942767D	DDC, RORA	1.043	1.003	1.085	0.0355		1.042	0.998	1.088	0.0628
3	51	!rs4589882R	NR1D2	0.984	0.909	1.065	0.6847		0.994	0.911	1.084	0.8909
3	53	rs1018584R	RORB	1.054	0.993	1.118	0.0821		1.045	0.979	1.115	0.186
3	54	!rs9340D	MAPK1	0.991	0.951	1.032	0.6493		1.008	0.964	1.054	0.7323
3	55	!rs2071570D	NR1D1	1.026	0.986	1.068	0.2058		1.04	0.995	1.086	0.079
3	56	!rs9809501D	RAF1	1.028	0.979	1.079	0.2658		1.026	0.973	1.082	0.3419
3	57	rs9610487R	MAPK1	1.048	0.966	1.136	0.2597		1.025	0.939	1.12	0.5802
3	58	rs2071570D ∧ !rs3828057R	NR1D1, RORC	1.001	0.96	1.044	0.9594		0.993	0.948	1.039	0.7559
3	60	!rs10869418R	RORB	1.043	0.946	1.151	0.3981		1.09	0.979	1.214	0.114
∧ indicates Boolean "AND" conjunction; ! indicates Boolean "NOT" operator; D and R indicate SNP coding according to the dominant or recessive genetic model, respectively
a adjusted for study, reference age and eight principal components
b adjusted for study, reference age, parity, breast feeding, smoking status, current intake of estrogen-progesterone MHT, and eight principal components
* interaction nr. 33 and 52 were excluded because HWE was not met for rs10765576; interaction nr. 49, 26, 43, 47, and 59 were excluded becauce they were not unique (see Suppl. table S5)
** ORs and 95% CIs differ slightly from Suppl. table S3 results because all observations with missing data for any SNP were removed
